# Supplementary material for: Life in a Central European warm-temperate to subtropical open forest: Paleoecology of the rhinocerotids from Ulm-Westtangente (Aquitanian, Early Miocene, Germany)
Source: Naturwissenschaften. 2024 Feb 14;111(1):10. doi: 10.1007/s00114-024-01893-w (PMC11401789; doi:10.1007/s00114-024-01893-w)
Supplement: Supplementary file 1 — Supplementary file1 (ODS 177 KB) [file 114_2024_1893_MOESM1_ESM.ods]

## Sheet: All
Museum	Specimen	Site	Age	Genus	Species	Teeth	Position	Side	Wear stage		Length (mm)	Width (mm)	Height (unworn m3)		Type of defect	Defect height	Defect width	Defect localization	Severity		Mesowear Score	Mesowear Ruler		Remarks
SNMS A16-8	47940	Ulm-Westtangente	MN2	Protaceratherium	minutum	M2	Upper	Left	5		35	/	/		/	/	/	/	/		0	0		/
SNMS A16-8	47974	Ulm-Westtangente	MN2	Protaceratherium	minutum	P4	Upper	Left	6		/	/	/		/	/	/	/	/		/	/		/
SNMS A16-8	47975	Ulm-Westtangente	MN2	Mesaceratherium	paulhiacense	Mandible
						p2	Lower	Right	7		/	/	/		/	/	/	/	/		/	/		/
						p3	Lower	Left	7		/	/	/		LEH	17mm from EDJ	/	Labial, all crown	Light		/	/		/
						p3	Lower	Right	7		/	/	/		LEH	17-22mm from EDJ	/	Labial, all crown	Light		/	/		/
						p4	Lower	Left	6		/	/	/		/	/	/	/	/		/	/		/
						p4	Lower	Right	6		/	/	/		/	/	/	/	/		/	/		/
						m1	Lower	Left	8		41.2	30	/		/	/	/	/	/		/	/		/
						m1	Lower	Right	8		/	/	/		/	/	/	/	/		/	/		/
						m2	Lower	Left	7		46.7	/	/		/	/	/	/	/		/	/		/
						m2	Lower	Right	7		/	/	/		/	/	/	/	/		/	/		/
						m3	Lower	Left	5		/	/	/		/	/	/	/	/		/	/		/
						m3	Lower	Right	5		/	/	/		/	/	/	/	/		/	/		/
SNMS A16-11	47976	Ulm-Westtangente	MN2	Protaceratherium	minutum	M3	Upper	Right	9		/	/	/		/	/	/	/	/		/	/		Excluded from hypoplasia
SNMS A16-11	47977	Ulm-Westtangente	MN2	Protaceratherium	minutum	M1	Upper	Left	8		31.4	/	/		/	/	/	/	/		1	2		/
SNMS A16-11	47978	Ulm-Westtangente	MN2	Mesaceratherium	paulhiacense	m2	Lower	Right	7		48	/	/		/	/	/	/	/		/	/		/
SNMS A16-11	47979	Ulm-Westtangente	MN2	Mesaceratherium	paulhiacense	Hemi-mandible
						p2	Lower	Left	4		/	/	/		/	/	/	/	/		/	/		/
						p3	Lower	Left	7		/	/	/		/	/	/	/	/		/	/		/
SNMS A16-11	47980	Ulm-Westtangente	MN2	Protaceratherium	minutum	Hemi-mandible
						p2	Lower	Right	5		/	/	/		/	/	/	/	/		/	/		/
						p3	Lower	Right	6		/	/	/		/	/	/	/	/		/	/		/
						p4	Lower	Right	6		/	/	/		/	/	/	/	/		/	/		/
						m1	Lower	Right	7		/	/	/		/	/	/	/	/		/	/		/
						m2	Lower	Right	6		27.1	/	/		/	/	/	/	/		/	/		/
						m3	Lower	Right	5		/	/	/		/	/	/	/	/		/	/		/
SNMS A16-11	47981	Ulm-Westtangente	MN2	Protaceratherium	minutum	Mandible
						p2	Lower	Left	/		/	/	/		/	/	/	/	/		/	/		/
						p3	Lower	Left	7		/	/	/		/	/	/	/	/		/	/		/
						p4	Lower	Left	7		/	/	/		/	/	/	/	/		/	/		/
						m1	Lower	Left	8		27.7	16.2	/		/	/	/	/	/		/	/		/
						m2	Lower	Left	7		30.4	/	/		/	/	/	/	/		/	/		/
						m2	Lower	Right	7		30.9	/	/		/	/	/	/	/		/	/		/
						m3	Lower	Left	6		/	/	/		/	/	/	/	/		/	/		/
						m3	Lower	Right	6		/	/	/		/	/	/	/	/		/	/		/
SNMS A16-11	47982	Ulm-Westtangente	MN2	Mesaceratherium	paulhiacense	Mandible
						d1	Lower	Left	2		/	/	/		/	/	/	/	/		/	/		/
						d1	Lower	Right	2		/	/	/		/	/	/	/	/		/	/		/
						d2	Lower	Left	5		/	/	/		/	/	/	/	/		/	/		/
						d3	Lower	Left	6		/	/	/		/	/	/	/	/		/	/		/
						d3	Lower	Right	6		/	/	/		/	/	/	/	/		/	/		/
						d4	Lower	Left	6		/	/	/		/	/	/	/	/		/	/		/
						d4	Lower	Right	6		/	/	/		/	/	/	/	/		/	/		/
						m1	Lower	Left	4		43.7	25	/		/	/	/	/	/		/	/		/
						m1	Lower	Right	4		43.7	25	/		/	/	/	/	/		/	/		/
SNMS A16-6	47928	Ulm-Westtangente	MN2	Protaceratherium	minutum	M2	Upper	Left	6		35.6	/	/		/	/	/	/	/		1	2		/
SNMS A16-6	47921	Ulm-Westtangente	MN2	Mesaceratherium	paulhiacense	D2	Upper	Right	5		/	/	/		/	/	/	/	/		/	/		/
SNMS A16-6	47922	Ulm-Westtangente	MN2	Protaceratherium	minutum	M1	Upper	Right	6		32	/	/		/	/	/	/	/		1	2		/
SNMS A16-6	47923	Ulm-Westtangente	MN2	Mesaceratherium	paulhiacense	D1	Upper	Right	7		/	/	/		/	/	/	/	/		/	/		/
SNMS A16-6	47924	Ulm-Westtangente	MN2	Mesaceratherium	paulhiacense	D1	Upper	Left	8		/	/	/		LEH	EDJ to 3mm away	/	All around crown	Light		/	/		/
SNMS A16-6	47925	Ulm-Westtangente	MN2	Mesaceratherium	paulhiacense	D1	Upper	Left	6		/	/	/		/	/	/	/	/		/	/		/
SNMS A16-6	47926	Ulm-Westtangente	MN2	Mesaceratherium	paulhiacense	M3	Upper	Left	7		/	/	/		2 series of pits	2 and 5mm away from EDJ	/	Lingual, near protocone	Light		/	/		/
SNMS A16-6	47927	Ulm-Westtangente	MN2	Protaceratherium	minutum	D1	Upper	Left	7		/	/	/		/	/	/	/	/		/	/		/
SNMS A16-6	47920	Ulm-Westtangente	MN2	Protaceratherium	minutum	Associated teeth
						p4	Lower	Left	5		/	/	/		/	/	/	/	/		/	/		/
						m1	Lower	Left	7		28	19	/		/	/	/	/	/		/	/		/
SNMS A16-6	47929	Ulm-Westtangente	MN2	Protaceratherium	minutum	p2	Lower	Left	4		/	/	/		/	/	/	/	/		/	/		/
SNMS A16-6	47930	Ulm-Westtangente	MN2	Mesaceratherium	paulhiacense	P4	Upper	Left	5		/	/	/		2 LEHs	5 and 8.5mm from EDJ	/	Labial, all crown	Very light		/	/		/
SNMS A16-6	47931	Ulm-Westtangente	MN2	Mesaceratherium	paulhiacense	P2	Upper	Right	1		/	/	/		/	/	/	/	/		/	/		/
SNMS A16-6	47932	Ulm-Westtangente	MN2	Protaceratherium	minutum	M1	Upper	Right	6		/	/	/		/	/	/	/	/		/	/		/
SNMS A16-6	47933	Ulm-Westtangente	MN2	Mesaceratherium	paulhiacense	d3	Lower	Right	5		/	/	/		/	/	/	/	/		/	/		/
SNMS A16-6	47934	Ulm-Westtangente	MN2	Mesaceratherium	paulhiacense	Associated teeth																		Decoloration on root
						p2	Lower	Right	6		/	/	/		/	/	/	/	/		/	/		/
						p3	Lower	Right	7		/	/	/		/	/	/	/	/		/	/		/
SNMS A16-6	47935	Ulm-Westtangente	MN2	Protaceratherium	minutum	p2	Lower	Right	5		/	/	/		/	/	/	/	/		/	/		/
SNMS A16-6	47936	Ulm-Westtangente	MN2	Protaceratherium	minutum	p2	Lower	Right	4		/	/	/		/	/	/	/	/		/	/		/
SNMS A16-6	47937	Ulm-Westtangente	MN2	Protaceratherium	minutum	p2	Lower	Right	6		/	/	/		/	/	/	/	/		/	/		/
SNMS A16-6	47938	Ulm-Westtangente	MN2	Protaceratherium	minutum	p3	Lower	Left	5		/	/	/		2 LEHs	4 and 15mm from EDJ	2mm /	Labial, all crown	Severe
SNMS A16-6	47939	Ulm-Westtangente	MN2	Mesaceratherium	paulhiacense	p3	Lower	Left	1		/	/	/		/	/	/	/	/		/	/		/
SNMS A16-6	47919	Ulm-Westtangente	MN2	Protaceratherium	minutum	Mandible
						d1	Lower	Right	3		/	/	/		/	/	/	/	/		/	/		/
						d1	Lower	Left	3		/	/	/		/	/	/	/	/		/	/		/
						p2	Lower	Right	4		/	/	/		/	/	/	/	/		/	/		/
						p2	Lower	Left	4		/	/	/		/	/	/	/	/		/	/		/
						p3	Lower	Right	5		/	/	/		2 LEHs	9 and 11mm from EDJ	/	Labial, around hypoconid	Very light		/	/		/
						p3	Lower	Left	5		/	/	/		2 LEHs	9 and 11mm from EDJ	/	Labial, around hypoconid	Very light		/	/		/
						p4	Lower	Right	5		/	/	/		/	/	/	/	/		/	/		/
						p4	Lower	Left	5		/	/	/		/	/	/	/	/		/	/		/
						m1	Lower	Right	5		26	14.8	/		/	/	/	/	/		/	/		/
						m1	Lower	Left	5		26	18	/		/	/	/	/	/		/	/		/
						m2	Lower	Right	5		29	/	/		/	/	/	/	/		/	/		/
						m2	Lower	Left	5		28	/	/		/	/	/	/	/		/	/		/
						m3	Lower	Right	2		28	20.9	21.5		/	/	/	/	/		/	/		/
						m3	Lower	Left	2		28	19	24.2		/	/	/	/	/		/	/		/
SNMS A16-6	47941	Ulm-Westtangente	MN2	Protaceratherium	minutum	M1	Upper	Right	9		/	/	/		/	/	/	/	/		/	/		Excluded from hypoplasia
SNMS A16-6	47942	Ulm-Westtangente	MN2	Protaceratherium	minutum	Associated teeth																		Pits always at the same place near occlusal surface, could be congenital?
						P2	Upper	Right	7		/	/	/		LEH Pits	5mm from EDJ 13mm from EDJ	/ 1mm	Lingual, near hypocone Labial, all crown	Very light Light		/	/		/
						P3	Upper	Right	6		/	/	/		LEH Pits	8mm from EDJ 14mm from EDJ	/ 1mm	Lingual, near hypocone Labial, all crown	Very light Light		/	/		/
						P4	Upper	Right	7		/	/	/		Pits	19mm from EDJ	/	Labial, between protocone and metacone folds	Light		/	/		/
SNMS A16-6	47943	Ulm-Westtangente	MN2	Mesaceratherium	paulhiacense	d3	Lower	Left	7		/	/	/		/	/	/	/	/		/	/		/
SNMS A16-6	47944	Ulm-Westtangente	MN2	Mesaceratherium	paulhiacense	d3	Lower	Left	8		/	/	/		/	/	/	/	/		/	/		/
SNMS A16-6	47945	Ulm-Westtangente	MN2	Mesaceratherium	paulhiacense	m3	Lower	Left	3		54.5	30.4	35		/	/	/	/	/		/	/		/
SNMS A16-6	47946	Ulm-Westtangente	MN2	Mesaceratherium	paulhiacense	P4	Upper	Left	1		/	/	/		LEH	3mm from EDJ	/	Lingual and labial	Very light		/	/		/
SNMS A16-6	47947	Ulm-Westtangente	MN2	Mesaceratherium	paulhiacense	M1	Upper	Left	6		44.4	/	/		4 LEHs	5, 7, 11, 13mm from EDJ	/	Lingual, end of both lotphs	Light		1	2		/
SNMS A16-6	47948	Ulm-Westtangente	MN2	Protaceratherium	minutum	M1	Upper	Left	6		30	/	/		/	/	/	/	/		1	2		/
SNMS A16-6	47949	Ulm-Westtangente	MN2	Protaceratherium	minutum	P4	Upper	Right	6		/	/	/		/	/	/	/	/		/	/		/
SNMS A16-6	47950	Ulm-Westtangente	MN2	Protaceratherium	minutum	Associated teeth
						M2	Upper	Right	5		/	/	/		/	/	/	/	/		/	/		/
						M3	Upper	Right	5		/	/	/		/	/	/	/	/		/	/		/
SNMS A16-6	47951	Ulm-Westtangente	MN2	Mesaceratherium	paulhiacense	d1	Lower	Right	3		/	/	/		/	/	/	/	/		/	/		/
SNMS A16-6	47952	Ulm-Westtangente	MN2	Mesaceratherium	paulhiacense	D3	Upper	Left	6		/	/	/		LEH	3mm from EDJ	/	Lingual and distal (metaloph)	Middle		/	/		/
SNMS A16-6	47953	Ulm-Westtangente	MN2	Mesaceratherium	paulhiacense	m2	Lower	Left	5		48	/	/		/	/	/	/	/		/	/		/
SNMS A16-6	47954	Ulm-Westtangente	MN2	Mesaceratherium	paulhiacense	m2	Lower	Right	5		49.3	/	/		Accentuated lines	All crown	All crown	All crown	Very light		/	/		/
SNMS A16-6	47955	Ulm-Westtangente	MN2	Mesaceratherium	paulhiacense	P4	Upper	Right	6		/	/	/		/	/	/	/	/		/	/		/
SNMS A16-6	47956	Ulm-Westtangente	MN2	Mesaceratherium	paulhiacense	P4	Upper	Left	5		/	/	/		/	/	/	/	/		/	/		/
SNMS A16-6	47957	Ulm-Westtangente	MN2	Mesaceratherium	paulhiacense	p3	Lower	Left	7		/	/	/		/	/	/	/	/		/	/		/
SNMS A16-6	47958	Ulm-Westtangente	MN2	Protaceratherium	minutum	Associated teeth
						m2	Lower	Right	5		29	/	/		/	/	/	/	/		/	/		/
						m3	Lower	Right	3		31.3	18.2	27.6		LEH	2mm from EDJ	/	Labial near protoconid	Light		/	/		/
SNMS A16-6	47959	Ulm-Westtangente	MN2	Protaceratherium	minutum	d4	Lower	Left	6		/	/	/		/	/	/	/	/		/	/		/
SNMS A16-6	47960	Ulm-Westtangente	MN2	Mesaceratherium	paulhiacense	P3	Upper	Right	6		/	/	/		/	/	/	/	/		/	/		Crushed
SNMS A16-6	47961	Ulm-Westtangente	MN2	Mesaceratherium	paulhiacense	d3	Lower	Left	6		/	/	/		/	/	/	/	/		/	/		Crushed
SNMS A16-6	47962	Ulm-Westtangente	MN2	Mesaceratherium	paulhiacense	P3	Upper	Left	6		/	/	/		/	/	/	/	/		/	/		/
SNMS A16-6	47963	Ulm-Westtangente	MN2	Protaceratherium	minutum	M2	Upper	Left	6		37.7	/	/		/	/	/	/	/		1	3		/
SNMS A16-6	47964	Ulm-Westtangente	MN2	Mesaceratherium	paulhiacense	M2	Upper	Right	4		56.1	/	/		/	/	/	/	/		1	2		Associated
SNMS A16-6	47964	Ulm-Westtangente	MN2	Mesaceratherium	paulhiacense	M2	Upper	Left	4		54.7	/	/		/	/	/	/	/		1	2		Associated
SNMS A16-6	47965	Ulm-Westtangente	MN2	Protaceratherium	minutum	M3	Upper	Left	8		/	/	/		/	/	/	/	/		/	/		Excluded from hypoplasia
SNMS A16-6	47966	Ulm-Westtangente	MN2	Protaceratherium	minutum	d2	Lower	Right	3		/	/	/		/	/	/	/	/		/	/		/
SNMS A16-6	47967	Ulm-Westtangente	MN2	Protaceratherium	minutum	d2	Lower	Right	7		/	/	/		/	/	/	/	/		/	/		/
SNMS A16-6	47968	Ulm-Westtangente	MN2	Protaceratherium	minutum	d2	Lower	Right	5		/	/	/		/	/	/	/	/		/	/		/
SNMS A16-6	47969	Ulm-Westtangente	MN2	Protaceratherium	minutum	d2	Lower	Right	6		/	/	/		/	/	/	/	/		/	/		/
SNMS A16-6	47970	Ulm-Westtangente	MN2	Protaceratherium	minutum	d2	Lower	Left	7		/	/	/		/	/	/	/	/		/	/		/
SNMS A16-6	47971	Ulm-Westtangente	MN2	Protaceratherium	minutum	Associated teeth
						p4	Lower	Right	6/7		/	/	/		2 LEHs Pit	5 and 15mm from EDJ 7mm from EDJ	/	Labial, mostly mesially (lower LEH visible also near hypoconid)	Middle		/	/		/
						m1	Lower	Right	6		28.6	17.8	/		/	/	/	/	/		/	/		/
SNMS A16-6	47972	Ulm-Westtangente	MN2	Mesaceratherium	paulhiacense	Maxillae
						D2	Upper	Right	6		/	/	/		/	/	/	/	/		/	/		/
						D3	Upper	Right	5		/	/	/		/	/	/	/	/		/	/		/
						D4	Upper	Right	2		/	/	/		/	/	/	/	/		/	/		/
SNMS A16-6	47973	Ulm-Westtangente	MN2	Protaceratherium	minutum	Bloc
						P2	Upper	Left	6		/	/	/		/	/	/	/	/		/	/		/
						P3	Upper	Left	7		/	/	/		/	/	/	/	/		/	/		/
						M1	Upper	Right	6		31	/	/		/	/	/	/	/		1	1		/
						M2	Upper	Right	6		28	/	/		/	/	/	/	/		1	2		/
						M3	Upper	Right	5		/	/	/		/	/	/	/	/		/	/		/
SNMS A16-6	46961	Ulm-Westtangente	MN2	Protaceratherium	minutum	Maxillae + mandible
						D1	Upper	Right	4/5		/	/	/		/	/	/	/	/		/	/		/
						D2	Upper	Right	4/5		/	/	/		/	/	/	/	/		/	/		/
						D3	Upper	Right	4/5		/	/	/		/	/	/	/	/		/	/		/
						D4	Upper	Right	4/5		/	/	/		/	/	/	/	/		/	/		/
						d2	Lower	Left	3		/	/	/		/	/	/	/	/		/	/		/
						d2	Lower	Right	3		/	/	/		/	/	/	/	/		/	/		/
						d3	Lower	Left	4		/	/	/		/	/	/	/	/		/	/		/
						d3	Lower	Right	4		/	/	/		/	/	/	/	/		/	/		/
						d4	Lower	Left	4		/	/	/		/	/	/	/	/		/	/		/
						d4	Lower	Right	4		/	/	/		/	/	/	/	/		/	/		/
SNMS A17-1	47983	Ulm-Westtangente	MN2	Protaceratherium	minutum	Hemi-mandible
						d1	Lower	Left	1		/	/	/		/	/	/	/	/		/	/		/
						d2	Lower	Left	3		/	/	/		/	/	/	/	/		/	/		/
						d3	Lower	Left	3		/	/	/		/	/	/	/	/		/	/		/
						d4	Lower	Left	2		/	/	/		/	/	/	/	/		/	/		/
SNMS A17-1	47984	Ulm-Westtangente	MN2	Protaceratherium	minutum	p3	Lower	Right	7		/	/	/		LEH	4mm from EDJ	/	Labial mesially to protoconid	Very light		/	/		/
SNMS A17-1	47985	Ulm-Westtangente	MN2	Protaceratherium	minutum	p4	Lower	Left	1		/	/	/		/	/	/	/	/		/	/		/
SNMS A17-1	47986	Ulm-Westtangente	MN2	Protaceratherium	minutum	m1	Lower	Right	6		26.9	18.5	/		LEH	4mm from EDJ	/	Labial, height of cingulum near hypoconid	Very light		/	/		/
SNMS A17-1	47987	Ulm-Westtangente	MN2	Protaceratherium	minutum	m3	Lower	Right	3		30	28.7	27.4		2 LEHs	3 and 6mm from EDJ	1mm /	Distal	Light
SNMS A17-1	47988	Ulm-Westtangente	MN2	Mesaceratherium	paulhiacense	m1	Lower	Left	6		44.3	26.4	/		/	/	/	/	/		/	/		/
SNMS A17-1	47989	Ulm-Westtangente	MN2	Protaceratherium	minutum	P3	Upper	Right	1		/	/	/		/	/	/	/	/		/	/		/
SNMS A17-1	47990	Ulm-Westtangente	MN2	Mesaceratherium	paulhiacense	m2	Lower	Right	7		49.3	/	/		/	/	/	/	/		/	/		/
SNMS A17-2	47991	Ulm-Westtangente	MN2	Mesaceratherium	paulhiacense	D1	Upper	Right	6		/	/	/		/	/	/	/	/		/	/		/
SNMS A17-2	47992	Ulm-Westtangente	MN2	Mesaceratherium	paulhiacense	D1	Upper	Left	5		/	/	/		LEH	15.5mm from EDJ	/	Labial, near paracone fold	Middle		/	/		/
SNMS A17-2	47993	Ulm-Westtangente	MN2	Protaceratherium	minutum	M1	Upper	Right	6		33	/	/		/	/	/	/	/		1	2		/
SNMS A17-2	47994	Ulm-Westtangente	MN2	Protaceratherium	minutum	Associated teeth
						P3	Upper	Left	8		/	/	/		/	/	/	/	/		/	/		Excluded from hypoplasia
						P3	Upper	Right	8		/	/	/		/	/	/	/	/		/	/		Excluded from hypoplasia
SNMS A17-2	47995	Ulm-Westtangente	MN2	Protaceratherium	minutum	M3	Upper	Left	6		/	/	/		/	/	/	/	/		/	/		/
SNMS A17-2	47996	Ulm-Westtangente	MN2	Protaceratherium	minutum	M3	Upper	Right	6		/	/	/		/	/	/	/	/		/	/		/
SNMS A17-2	47997	Ulm-Westtangente	MN2	Mesaceratherium	paulhiacense	p3	Lower	Left	6		/	/	/		/	/	/	/	/		/	/		/
SNMS A17-2	47998	Ulm-Westtangente	MN2	Mesaceratherium	paulhiacense	P2	Upper	Right	7		/	/	/		Aplasia	1mm from EDJ	10mm	Labial near metacone	Severe		/	/		Could be P. cf. platydon
SNMS A17-2	47999	Ulm-Westtangente	MN2	Protaceratherium	minutum	d1	Lower	Left	3		/	/	/		/	/	/	/	/		/	/		/
SNMS A17-2	48000	Ulm-Westtangente	MN2	Protaceratherium	minutum	d1	Lower	Left	3		/	/	/		/	/	/	/	/		/	/		/
SNMS A17-2	48001	Ulm-Westtangente	MN2	Protaceratherium	minutum	d1	Lower	Left	2		/	/	/		/	/	/	/	/		/	/		/
SNMS A17-2	48002	Ulm-Westtangente	MN2	Protaceratherium	minutum	d1	Lower	Right	3		/	/	/		/	/	/	/	/		/	/		/
SNMS A17-2	48003	Ulm-Westtangente	MN2	Protaceratherium	minutum	d1	Lower	Right	3		/	/	/		/	/	/	/	/		/	/		/
SNMS A17-2	48004	Ulm-Westtangente	MN2	Protaceratherium	minutum	d1	Lower	Right	4		/	/	/		/	/	/	/	/		/	/		/
SNMS A17-2	48005	Ulm-Westtangente	MN2	Protaceratherium	minutum	d1	Lower	Right	5		/	/	/		/	/	/	/	/		/	/		/
SNMS A17-2	48006	Ulm-Westtangente	MN2	Protaceratherium	minutum	d1	Lower	Right	2		/	/	/		/	/	/	/	/		/	/		/
SNMS A17-2	48007	Ulm-Westtangente	MN2	Protaceratherium	minutum	D1	Upper	Left	5		/	/	/		/	/	/	/	/		/	/		Associated
SNMS A17-2	48007	Ulm-Westtangente	MN2	Protaceratherium	minutum	D1	Upper	Right	5		/	/	/		/	/	/	/	/		/	/		Associated
SNMS A17-2	48009	Ulm-Westtangente	MN2	Protaceratherium	minutum	D1	Upper	Right	7		/	/	/		/	/	/	/	/		/	/		/
SNMS A17-2	48010	Ulm-Westtangente	MN2	Protaceratherium	minutum	D1	Upper	Right	8		/	/	/		/	/	/	/	/		/	/		/
SNMS A17-2	48011	Ulm-Westtangente	MN2	Protaceratherium	minutum	D1	Upper	Left	6		/	/	/		/	/	/	/	/		/	/		/
SNMS A17-2	48012	Ulm-Westtangente	MN2	Protaceratherium	minutum	D1	Upper	Left	6		/	/	/		/	/	/	/	/		/	/		/
SNMS A17-2	48013	Ulm-Westtangente	MN2	Protaceratherium	minutum	p2	Lower	Right	2		/	/	/		/	/	/	/	/		/	/		/
SNMS A17-2	48014	Ulm-Westtangente	MN2	Protaceratherium	minutum	p2	Lower	Right	8		/	/	/		/	/	/	/	/		/	/		/
SNMS A17-2	48015	Ulm-Westtangente	MN2	Protaceratherium	minutum	p2	Lower	Right	4		/	/	/		/	/	/	/	/		/	/		/
SNMS A17-2	48016	Ulm-Westtangente	MN2	Protaceratherium	minutum	P2	Upper	Right	1		/	/	/		/	/	/	/	/		/	/		/
SNMS A17-2	48017	Ulm-Westtangente	MN2	Protaceratherium	minutum	P2	Upper	Left	7		/	/	/		LEH Pits	5mm from EDJ 7-9mm from EDJ	/	Labial mesially to paracone fold	Middle Light		/	/		/
SNMS A17-2	48018	Ulm-Westtangente	MN2	Mesaceratherium	paulhiacense	P3	Upper	Left	7		/	/	/		/	/	/	/	/		/	/		/
SNMS A17-2	48019	Ulm-Westtangente	MN2	Mesaceratherium	paulhiacense	m3	Lower	Left	6		/	/	/		/	/	/	/	/		/	/		/
SNMS A17-2	48020	Ulm-Westtangente	MN2	Mesaceratherium	paulhiacense	P2	Upper	Right	8		/	/	/		/	/	/	/	/		/	/		Excluded from hypoplasia
SNMS A17-2	48021	Ulm-Westtangente	MN2	Mesaceratherium	paulhiacense	p4	Lower	Right	6		/	/	/		/	/	/	/	/		/	/		/
SNMS A17-2	48022	Ulm-Westtangente	MN2	Protaceratherium	minutum	P3	Upper	Left	6		/	/	/		/	/	/	/	/		/	/		/
SNMS A17-2	48023	Ulm-Westtangente	MN2	Mesaceratherium	paulhiacense	M1	Upper	Right	6		54.2	/	/		Pits, thinner enamel	14.6mm from EDJ	/	Lingual, end of both lotphs	Light		1	1		/
SNMS A17-2	48024	Ulm-Westtangente	MN2	Mesaceratherium	paulhiacense	M2	Upper	Right	5		58.6	/	/		LEH	12mm from EDJ	/	Lingual, end of metaloph	Middle		1	2		/
SNMS A17-2	48025	Ulm-Westtangente	MN2	Mesaceratherium	paulhiacense	P4	Upper	Right	6/7		/	/	/		/	/	/	/	/		/	/		/
SNMS A17-2	48026	Ulm-Westtangente	MN2	Protaceratherium	minutum	P3	Upper	Left	6		/	/	/		/	/	/	/	/		/	/		/
SNMS A17-2	48027	Ulm-Westtangente	MN2	Protaceratherium	minutum	P2	Upper	Right	7		/	/	/		/	/	/	/	/		/	/		/
SNMS A17-2	48028	Ulm-Westtangente	MN2	Protaceratherium	minutum	P2	Upper	Right	6		/	/	/		Aplasia	6mm from EDJ	3mm	Labial, near paracone fold	Severe		/	/		/
SNMS A17-2	48029	Ulm-Westtangente	MN2	Mesaceratherium	paulhiacense	D2	Upper	Right	5		/	/	/		Pit	2mm from EDJ	1mm	Labial distally to metacone	Light		/	/		/
SNMS A17-2	48030	Ulm-Westtangente	MN2	Protaceratherium	minutum	P3	Upper	Left	6		/	/	/		LEH	At EDJ	2mm	Labial, near paracone fold	Middle		/	/		/
SNMS A17-2	48031	Ulm-Westtangente	MN2	Protaceratherium	minutum	D1	Upper	Right	8		/	/	/		/	/	/	/	/		/	/		/
SNMS A17-2	48032	Ulm-Westtangente	MN2	Protaceratherium	minutum	D1	Upper	Right	8		/	/	/		/	/	/	/	/		/	/		/
SNMS A17-2	48033	Ulm-Westtangente	MN2	Protaceratherium	minutum	D1	Upper	Left	9		/	/	/		/	/	/	/	/		/	/		Excluded from hypoplasia
SNMS A17-2	48034	Ulm-Westtangente	MN2	Protaceratherium	minutum	D1	Upper	Left	7		/	/	/		/	/	/	/	/		/	/		/
SNMS A17-2	48035	Ulm-Westtangente	MN2	Protaceratherium	minutum	p4	Lower	Left	5		/	/	/		/	/	/	/	/		/	/		/
SNMS A17-2	48036	Ulm-Westtangente	MN2	Protaceratherium	minutum	p4	Lower	Left	1		/	/	/		/	/	/	/	/		/	/		/
SNMS A17-2	48037	Ulm-Westtangente	MN2	Protaceratherium	minutum	m3	Lower	Right	4		27	17	24.5		/	/	/	/	/		/	/		/
SNMS A17-2	48038	Ulm-Westtangente	MN2	Protaceratherium	minutum	P2	Upper	Right	6		/	/	/		/	/	/	/	/		/	/		/
SNMS A17-2	48039	Ulm-Westtangente	MN2	Protaceratherium	minutum	d3	Lower	Left	5		/	/	/		/	/	/	/	/		/	/		/
SNMS A17-2	48040	Ulm-Westtangente	MN2	Protaceratherium	minutum	d3	Lower	Left	4		/	/	/		/	/	/	/	/		/	/		/
SNMS A17-2	48041	Ulm-Westtangente	MN2	Mesaceratherium	paulhiacense	d1	Lower	Right	1		/	/	/		/	/	/	/	/		/	/		/
SNMS A17-2	48042	Ulm-Westtangente	MN2	Mesaceratherium	paulhiacense	d1	Lower	Right	3		/	/	/		/	/	/	/	/		/	/		/
SNMS A17-2	48043	Ulm-Westtangente	MN2	Protaceratherium	minutum	p3	Lower	Right	1		/	/	/		/	/	/	/	/		/	/		/
SNMS A17-2	48044	Ulm-Westtangente	MN2	Protaceratherium	minutum	p4	Lower	Left	2		/	/	/		/	/	/	/	/		/	/		/
SNMS A17-2	48045	Ulm-Westtangente	MN2	Mesaceratherium	paulhiacense	p3	Lower	Right	7		/	/	/		/	/	/	/	/		/	/		/
SNMS A17-2	48046	Ulm-Westtangente	MN2	Mesaceratherium	paulhiacense	p2	Lower	Left	6		/	/	/		/	/	/	/	/		/	/		/
SNMS A17-2	48047	Ulm-Westtangente	MN2	Protaceratherium	minutum	p3	Lower	Left	6		/	/	/		Pits	5 to 12mm from EDJ	2mm	Lingual and labial, most obvious patch near entoconid	Light		/	/		/
SNMS A17-2	48048	Ulm-Westtangente	MN2	Protaceratherium	minutum	M2	Upper	Left	5		34.7	/	/		/	/	/	/	/		1	1		/
SNMS A17-2	48049	Ulm-Westtangente	MN2	Protaceratherium	minutum	P2	Upper	Left	6		/	/	/		/	/	/	/	/		/	/		/
SNMS A17-2	48050	Ulm-Westtangente	MN2	Protaceratherium	minutum	D3	Upper	Left	4		/	/	/		LEH	3mm from EDJ	1mm	Labial near metacone	Middle		/	/		/
SNMS A17-2	48051	Ulm-Westtangente	MN2	Protaceratherium	minutum	D4	Upper	Left	6		/	/	/		/	/	/	/	/		/	/		/
SNMS A17-2	48052	Ulm-Westtangente	MN2	Protaceratherium	minutum	P3	Upper	Left	6		/	/	/		/	/	/	/	/		/	/		/
SNMS A17-2	48053	Ulm-Westtangente	MN2	Mesaceratherium	paulhiacense	m1	Lower	Right	8		43.3	29	/		/	/	/	/	/		/	/		/
SNMS A17-2	48054	Ulm-Westtangente	MN2	Protaceratherium	minutum	P4	Upper	Left	5		/	/	/		LEH	13mm from EDJ	/	Lingual end of the protoloph	Light		/	/		Could be P. cf. platydon
SNMS A17-2	48055	Ulm-Westtangente	MN2	Protaceratherium	minutum	M1	Upper	Right	6		32.3	/	/		/	/	/	/	/		1	2		/
SNMS A17-2	48056	Ulm-Westtangente	MN2	Mesaceratherium	paulhiacense	D2?	Upper	Left	6		/	/	/		/	/	/	/	/		/	/		Could be P. cf. platydon
SNMS A17-2	48057	Ulm-Westtangente	MN2	Protaceratherium	minutum	D4	Upper	Left	6		/	/	/		/	/	/	/	/		/	/		/
SNMS A17-2	48058	Ulm-Westtangente	MN2	Protaceratherium	minutum	D4	Upper	Left	6		/	/	/		/	/	/	/	/		/	/		/
SNMS A17-2	48059	Ulm-Westtangente	MN2	Protaceratherium	minutum	D4	Upper	Left	6		/	/	/		/	/	/	/	/		/	/		/
SNMS A17-2	48060	Ulm-Westtangente	MN2	Protaceratherium	minutum	P4	Upper	Right	5		/	/	/		/	/	/	/	/		/	/		Could be P. cf. platydon
SNMS A17-2	48061	Ulm-Westtangente	MN2	Protaceratherium	minutum	d3	Lower	Right	4		/	/	/		/	/	/	/	/		/	/		/
SNMS A17-2	48062	Ulm-Westtangente	MN2	Protaceratherium	minutum	p3	Lower	Right	7		/	/	/		/	/	/	/	/		/	/		/
SNMS A17-2	48063	Ulm-Westtangente	MN2	Mesaceratherium	paulhiacense	p3?	Lower	Left	7		/	/	/		/	/	/	/	/		/	/		Could be P. cf. platydon
SNMS A17-2	48064	Ulm-Westtangente	MN2	Protaceratherium	minutum	P2	Upper	Left	5		/	/	/		2 LEHs	6 and 9mm from EDJ	/	Labial distally to paracone fold	Middle		/	/		/
SNMS A17-2	48065	Ulm-Westtangente	MN2	Protaceratherium	minutum	P2	Upper	Left	6		/	/	/		2 LEHs	4 and 5mm from EDJ	/	Labial near paracone fold	Middle		/	/		/
SNMS A17-2	48066	Ulm-Westtangente	MN2	Protaceratherium	minutum	P2	Upper	Right	1		/	/	/		/	/	/	/	/		/	/		/
SNMS A17-2	48067	Ulm-Westtangente	MN2	Protaceratherium	minutum	P2	Upper	Right	6		/	/	/		/	/	/	/	/		/	/		/
SNMS A17-3	48068	Ulm-Westtangente	MN2	Protaceratherium	minutum	Hemi-mandible
						p2	Lower	Left	7		/	/	/		/	/	/	/	/		/	/		/
						p3	Lower	Left	7		/	/	/		Pits	9mm from EDJ	/	Lingual, posterior valley	Light		/	/		/
						p4	Lower	Left	7		/	/	/		LEH	12mm from EDJ	/	Labial, all crown	Very light		/	/		/
						m1	Lower	Left	8		28.3	20	/		/	/	/	/	/		/	/		/
						m2	Lower	Left	7		32.4	/	/		/	/	/	/	/		/	/		/
						m3	Lower	Left	6		/	/	/		/	/	/	/	/		/	/		/
						m3	Lower	Right	6		/	/	/		LEH	9mm from EDJ	/	Labial, mesially to protoconid	Light		/	/		/
SNMS A17-3	48069	Ulm-Westtangente	MN2	Mesaceratherium	paulhiacense	m1-2	Lower	Left	9		/	/	/		/	/	/	/	/		/	/		Excluded from hypoplasia
SNMS A17-3	48070	Ulm-Westtangente	MN2	Mesaceratherium	paulhiacense	m1-2	Lower	Right	9		/	/	/		/	/	/	/	/		/	/		Excluded from hypoplasia
SNMS A17-3	48071	Ulm-Westtangente	MN2	Mesaceratherium	paulhiacense	m3	Lower	Right	5		/	/	/		/	/	/	/	/		/	/		/
SNMS A17-3	48072	Ulm-Westtangente	MN2	Mesaceratherium	paulhiacense	m3	Lower	Right	1		45.8	24.7	39.8		Pits	29mm from EDJ	9mm	Labial distal, around protoconid	Light		/	/		/
SNMS A17-3	48073	Ulm-Westtangente	MN2	Protaceratherium	minutum	p4	Lower	Right	7		/	/	/		Pits	7mm from EDJ	3mm	Lingual near entoconid	Light		/	/		/
SNMS A17-3	48074	Ulm-Westtangente	MN2	Protaceratherium	minutum	m1	Lower	Left	6		30.7	18.6	/		/	/	/	/	/		/	/		/
SNMS A17-3	48075	Ulm-Westtangente	MN2	Mesaceratherium	paulhiacense	p2	Lower	Right	8		/	/	/		/	/	/	/	/		/	/		Could be P. cf. platydon
SNMS A17-3	48076	Ulm-Westtangente	MN2	Protaceratherium	minutum	D1	Upper	Right	8		/	/	/		LEH	3mm from EDJ	/	Labial on parastyle	Light		/	/		/
SNMS A17-3	48077	Ulm-Westtangente	MN2	Protaceratherium	minutum	p4	Lower	Right	5		/	/	/		/	/	/	/	/		/	/		/
SNMS A17-3	48078	Ulm-Westtangente	MN2	Protaceratherium	minutum	P3	Upper	Left	6		/	/	/		/	/	/	/	/		/	/		/
SNMS A17-3	48079	Ulm-Westtangente	MN2	Protaceratherium	minutum	M3	Upper	Right	5		/	/	/		/	/	/	/	/		/	/		/
SNMS A17-3	48080	Ulm-Westtangente	MN2	Protaceratherium	minutum	Hemi-mandible
						p2	Lower	Right	5		/	/	/		/	/	/	/	/		/	/		/
						p3	Lower	Right	5		/	/	/		/	/	/	/	/		/	/		/
						p4	Lower	Right	5		/	/	/		LEH	5mm from EDJ	/	Labial and mesial	Light		/	/		/
						m1	Lower	Right	6		29	17.8	/		/	/	/	/	/		/	/		/
						m2	Lower	Right	5		29	/	/		/	/	/	/	/		/	/		/
SNMS A17-3	48081	Ulm-Westtangente	MN2	Protaceratherium	minutum	Hemi-mandible
						m1	Lower	Left	7		/	/	/		/	/	/	/	/		/	/		/
						m2	Lower	Left	6		30	/	/		/	/	/	/	/		/	/		/
						m3	Lower	Left	5		/	/	/		/	/	/	/	/		/	/		/
SNMS A17-3	48082	Ulm-Westtangente	MN2	Protaceratherium	minutum	m3	Lower	Right	5		/	/	/		/	/	/	/	/		/	/		/
SNMS A17-3	48083	Ulm-Westtangente	MN2	Protaceratherium	minutum	P2	Upper	Right	6		/	/	/		/	/	/	/	/		/	/		/
SNMS A17-3	48084	Ulm-Westtangente	MN2	Protaceratherium	minutum	D3	Upper	Right	6		/	/	/		/	/	/	/	/		/	/		/
SNMS A17-3	48085	Ulm-Westtangente	MN2	Protaceratherium	minutum	p4	Lower	Right	3		/	/	/		/	/	/	/	/		/	/		/
SNMS A17-3	48086	Ulm-Westtangente	MN2	Mesaceratherium	paulhiacense	p4	Lower	Right	6		/	/	/		/	/	/	/	/		/	/		/
SNMS A17-3	48087	Ulm-Westtangente	MN2	Protaceratherium	minutum	P3	Upper	Right	6		/	/	/		/	/	/	/	/		/	/		/
SNMS A17-3	48088	Ulm-Westtangente	MN2	Protaceratherium	minutum	M1	Upper	Right	6		30.7	/	/		/	/	/	/	/		/	/		/
SNMS A17-3	48089	Ulm-Westtangente	MN2	Protaceratherium	minutum	M3	Upper	Right	6		/	/	/		Pits	3mm from EDJ	/	Lingual and distal	Light		/	/		/
SNMS A17-3	48090	Ulm-Westtangente	MN2	Protaceratherium	minutum	Associated teeth
						d2	Lower	Right	6		/	/	/		/	/	/	/	/		/	/		/
						d3	Lower	Right	7		/	/	/		/	/	/	/	/		/	/		/
						d4	Lower	Right	6		/	/	/		/	/	/	/	/		/	/		/
SNMS A17-3	48091	Ulm-Westtangente	MN2	Protaceratherium	minutum	m2	Lower	Right	3		/	/	/		/	/	/	/	/		/	/		/
SNMS A17-3	48092	Ulm-Westtangente	MN2	Protaceratherium	minutum	d2	Lower	Right	3		/	/	/		/	/	/	/	/		/	/		/
SNMS A17-4	48093	Ulm-Westtangente	MN2	Mesaceratherium	paulhiacense	Hemi-mandible
						m1	Lower	Right	8		/	/	/		/	/	/	/	/		/	/		Excluded from hypoplasia
						m2	Lower	Right	7		52	/	/		/	/	/	/	/		/	/		/
						m3	Lower	Right	6		/	/	/		/	/	/	/	/		/	/		/
SNMS A17-7	48094	Ulm-Westtangente	MN2	Mesaceratherium	paulhiacense	Hemi-mandible
						p3	Lower	Right	7		/	/	/		/	/	/	/	/		/	/		/
						p4	Lower	Right	7		/	/	/		/	/	/	/	/		/	/		/
						m1	Lower	Right	8		/	/	/		/	/	/	/	/		/	/		/
						m2	Lower	Right	8		/	/	/		/	/	/	/	/		/	/		/
						m3	Lower	Right	7		/	/	/		/	/	/	/	/		/	/		/
SNMS A17-7	48095	Ulm-Westtangente	MN2	Protaceratherium	minutum	Associated hemi-mandibles
						p3	Lower	Left	7		/	/	/		/	/	/	/	/		/	/		/
						p3	Lower	Right	7		/	/	/		/	/	/	/	/		/	/		/
						p4	Lower	Left	6		/	/	/		/	/	/	/	/		/	/		/
						p4	Lower	Right	6		/	/	/		/	/	/	/	/		/	/		/
						m1	Lower	Left	8		28.6	18	/		/	/	/	/	/		/	/		/
						m1	Lower	Right	8		27.8	19.7	/		/	/	/	/	/		/	/		/
						m2	Lower	Left	6		32.6	/	/		/	/	/	/	/		/	/		/
						m2	Lower	Right	6		34	/	/		/	/	/	/	/		/	/		/
						m3	Lower	Left	5		/	/	/		Pit 2 LEHs Aplasia	3mm from EDJ 9 and 10mm from EDJ At EDJ	/ / 6mm	Labial near hypoconid Mesial near hypoconid Mesial near hypoconid	Light		/	/		/
SNMS A17-7	48096	Ulm-Westtangente	MN2	Protaceratherium	minutum	P2-3	Upper	Left	6/7		/	/	/		/	/	/	/	/		/	/		/
SNMS A17-7	48097	Ulm-Westtangente	MN2	Protaceratherium	minutum	m1	Lower	Left	8		27	18	/		/	/	/	/	/		/	/		/
SNMS A17-7	48098	Ulm-Westtangente	MN2	Mesaceratherium	paulhiacense	Associated teeth
						P4	Upper	Right	6		/	/	/		/	/	/	/	/		/	/		/
						M1	Upper	Left	6		43.5	/	/		/	/	/	/	/		/	/		/
						M2	Upper	Left	6		48.4	/	/		LEH + enamel thinner	1 and 6mm from EDJ	/	Lingual end of metaloph (lower one)	Light		2	4		/
						M2	Upper	Right	6		49.3	/	/		2 LEHs	1 and 6mm from EDJ	/	Lingual end of both loph (upper one) or only metaloph (lower one)	Light		2	4		/
						M3	Upper	Left	6			/	/		LEH	4mm from EDJ	2mm	Lingual end of the protoloph	Light		2	4		/
						M3	Upper	Right	6		/	/	/		/	/	/	/	/		/	/		/
SNMS A18-14	48099	Ulm-Westtangente	MN2	Protaceratherium	minutum	Skull																		Specimen very old excluded from all analyses but mortality curves
						P2	Upper	Left	9		/	/	/		/	/	/	/	/		/	/		/
						P2	Upper	Right	8		/	/	/		/	/	/	/	/		/	/		/
						P3	Upper	Left	8		/	/	/		/	/	/	/	/		/	/		/
						P3	Upper	Right	8		/	/	/		/	/	/	/	/		/	/		/
						P4	Upper	Left	8		/	/	/		/	/	/	/	/		/	/		/
						P4	Upper	Right	8		/	/	/		/	/	/	/	/		/	/		/
						M1	Upper	Left	10		/	/	/		/	/	/	/	/		/	/		/
						M1	Upper	Right	10		/	/	/		/	/	/	/	/		/	/		/
						M2	Upper	Left	9		/	/	/		/	/	/	/	/		/	/		/
						M2	Upper	Right	9		/	/	/		/	/	/	/	/		/	/		/
						M3	Upper	Left	7		/	/	/		/	/	/	/	/		/	/		/
						M3	Upper	Right	7		/	/	/		/	/	/	/	/		/	/		/
SNMS A18-14	48100	Ulm-Westtangente	MN2	Protaceratherium	minutum	P2	Upper	Left	6		/	/	/		/	/	/	/	/		/	/		/
SNMS B9-8	48101	Ulm-Westtangente	MN2	Protaceratherium	minutum	Associated hemi-mandibles
						d1	Lower	Right	2		/	/	/		/	/	/	/	/		/	/		/
						d2	Lower	Right	6		/	/	/		/	/	/	/	/		/	/		/
						d3	Lower	Left	6		/	/	/		/	/	/	/	/		/	/		/
						d3	Lower	Right	6		/	/	/		/	/	/	/	/		/	/		/
						d4	Lower	Left	6		/	/	/		/	/	/	/	/		/	/		/
						d4	Lower	Right	6		/	/	/		/	/	/	/	/		/	/		/
						m1	Lower	Left	3		26	16.5	/		/	/	/	/	/		/	/		/
						m1	Lower	Right	3		27	16.4	/		/	/	/	/	/		/	/		/
SNMS B9-8	48102	Ulm-Westtangente	MN2	Mesaceratherium	paulhiacense	M2	Upper	Right	6		48.1	/	/		/	/	/	/	/		1	3		/
SNMS B9-3	48103	Ulm-Westtangente	MN2	Mesaceratherium	paulhiacense	P4	Upper	Left	6		/	/	/		/	/	/	/	/		/	/		/
SNMS B9-3	48104	Ulm-Westtangente	MN2	Protaceratherium	minutum	Hemi-mandible															/	/		/
						p2	Lower	Left	8		/	/	/		/	/	/	/	/		/	/		/
						p3	Lower	Left	7		/	/	/		/	/	/	/	/		/	/		/
						p4	Lower	Left	7		/	/	/		/	/	/	/	/		/	/		/
						m1	Lower	Left	8		/	/	/		/	/	/	/	/		/	/		/
						m2	Lower	Left	8		/	/	/		/	/	/	/	/		/	/		/
						m3	Lower	Left	7		/	/	/		Pits	At EDJ	1mm	Lingual near entoconid	Light		/	/		/
SNMS B9-3	48105	Ulm-Westtangente	MN2	Mesaceratherium	paulhiacense	P3	Upper	Right	7		/	/	/		/	/	/	/	/		/	/		/
SNMS B9-3	48106	Ulm-Westtangente	MN2	Protaceratherium	minutum	Maxillae															/	/		/
						P2	Upper	Right	6/7		/	/	/		/	/	/	/	/		/	/		/
						P3	Upper	Right	7		/	/	/		/	/	/	/	/		/	/		/
						P4	Upper	Right	7		/	/	/		/	/	/	/	/		/	/		/
						M1	Upper	Right	9		/	/	/		/	/	/	/	/		/	/		Excluded from hypoplasia
						M2	Upper	Right	6		31.4	/	/		/	/	/	/	/		0	1		/
						M3	Upper	Right	6		/	/	/		/	/	/	/	/		/	/		/
SNMS B9-3	47876	Ulm-Westtangente	MN2	Protaceratherium	minutum	Skull
						D1	Upper	Left	10		/	/	/		/	/	/	/	/		/	/		Excluded from hypoplasia
						P2	Upper	Left	6/7		/	/	/		/	/	/	/	/		/	/		/
						P2	Upper	Right	6/7		/	/	/		/	/	/	/	/		/	/		/
						P3	Upper	Left	7		/	/	/		/	/	/	/	/		/	/		/
						P3	Upper	Right	7		/	/	/		/	/	/	/	/		/	/		/
						P4	Upper	Left	7		/	/	/		/	/	/	/	/		/	/		/
						P4	Upper	Right	7		/	/	/		/	/	/	/	/		/	/		/
						M1	Upper	Left	6		29	/	/		/	/	/	/	/		1	2		/
						M1	Upper	Right	6		28.7	/	/		/	/	/	/	/		/	/		/
						M2	Upper	Left	6		37.2	/	/		/	/	/	/	/		1	2		/
						M2	Upper	Right	6		36.8	/	/		/	/	/	/	/		1	2		/
						M3	Upper	Left	5		/	/	/		/	/	/	/	/		/	/		/
						M3	Upper	Right	5		/	/	/		/	/	/	/	/		/	/		/
SNMS B9-3	48107	Ulm-Westtangente	MN2	Protaceratherium	minutum	Mandible															/	/		Too worn for measurments
						p2	Lower	Left	7		/	/	/		/	/	/	/	/		/	/		/
						p2	Lower	Right	7		/	/	/		LEH Pits	2mm from EDJ 8mm from EDJ	/ 2mm	Lingual above distal root Labial, mesially	Light		/	/		/
						p3	Lower	Left	8		/	/	/		LEH	4mm from EDJ	/	Labial near protoconid	Light		/	/		/
						p3	Lower	Right	7		/	/	/		LEH	5mm from EDJ	/	Labial, all crown	Light		/	/		/
						p4	Lower	Left	8		/	/	/		LEH	6mm from EDJ	/	Labial near hypoconid	Light		/	/		/
						p4	Lower	Right	8		/	/	/		LEH	6mm from EDJ	/	Labial near hypoconid	Light		/	/		/
						m1	Lower	Left	8		/	/	/		/	/	/	/	/		/	/		/
						m1	Lower	Right	8		/	/	/		/	/	/	/	/		/	/		/
						m2	Lower	Left	8		/	/	/		LEH Accentuated lines	6-7mm from EDJ	/	Labial, all crown	Very light		/	/		/
						m2	Lower	Right	8		/	/	/		LEH Accentuated lines	6-7mm from EDJ	/	Labial near hypoconid	Very light		/	/		/
						m3	Lower	Left	8		/	/	/		/	/	/	/	/		/	/		/
						m3	Lower	Right	8		/	/	/		/	/	/	/	/		/	/		/
SNMS B9-9	48108	Ulm-Westtangente	MN2	Mesaceratherium	paulhiacense	M3	Upper	Right	5		/	/	/		/	/	/	/	/		/	/		Crushed
SNMS B9-9	48109	Ulm-Westtangente	MN2	Mesaceratherium	paulhiacense	P2	Upper	Right	6		/	/	/		/	/	/	/	/		/	/		/
SNMS B9-9	48110	Ulm-Westtangente	MN2	Mesaceratherium	paulhiacense	p3	Lower	Left	7		/	/	/		/	/	/	/	/		/	/		/
SNMS B9-9	48111	Ulm-Westtangente	MN2	Mesaceratherium	paulhiacense	P2	Upper	Right	7		/	/	/		/	/	/	/	/		/	/		Associated Could be P. cf. Platyodon
SNMS B9-9	48112	Ulm-Westtangente	MN2	Mesaceratherium	paulhiacense	P2	Upper	Left	7		/	/	/		/	/	/	/	/		/	/		Associated / Could be P. cf. Platyodon
SNMS B9-9	48113	Ulm-Westtangente	MN2	Protaceratherium	minutum	D1	Upper	Left	5		/	/	/		LEH Aplasia	3mm from EDJ 5mm from EDJ	/ 4mm	Labial on parastyle Labial, near protocone	Light Severe		/	/		/
SNMS B9-9	48114	Ulm-Westtangente	MN2	Protaceratherium	minutum	d4	Lower	Right	6		/	/	/		/	/	/	/	/		/	/		/
SNMS B9-9	48115	Ulm-Westtangente	MN2	Protaceratherium	minutum	p2	Lower	Left	1		/	/	/		/	/	/	/	/		/	/		/
SNMS B9-9	48116	Ulm-Westtangente	MN2	Protaceratherium	minutum	p2	Lower	Left	7		/	/	/		/	/	/	/	/		/	/		/
SNMS B9-9	48117	Ulm-Westtangente	MN2	Protaceratherium	minutum	p4	Lower	Left	1		/	/	/		/	/	/	/	/		/	/		/
SNMS B9-9	48118	Ulm-Westtangente	MN2	Protaceratherium	minutum	p4	Lower	Right	6		/	/	/		/	/	/	/	/		/	/		/
SNMS B9-9	48119	Ulm-Westtangente	MN2	Protaceratherium	minutum	p4	Lower	Right	5		/	/	/		/	/	/	/	/		/	/		/
SNMS B9-9	48120	Ulm-Westtangente	MN2	Protaceratherium	minutum	m1	Lower	Left	5		28	17.5	/		/	/	/	/	/		/	/		/
SNMS B9-9	48121	Ulm-Westtangente	MN2	Protaceratherium	minutum	m2	Lower	Right	3		32.4	/	/		/	/	/	/	/		/	/		/
SNMS B9-9	48122	Ulm-Westtangente	MN2	Protaceratherium	minutum	m2	Lower	Left	3		32.2	/	/		/	/	/	/	/		/	/		/
SNMS B9-9	48123	Ulm-Westtangente	MN2	Protaceratherium	minutum	Hemi-mandible
						m1	Lower	Left	7		/	/	/		/	/	/	/	/		/	/		/
						m2	Lower	Left	6		32	/	/		/	/	/	/	/		/	/		/
						m3	Lower	Left	5		/	/	/		/	/	/	/	/		/	/		/
SNMS B9-9	48124	Ulm-Westtangente	MN2	Mesaceratherium	paulhiacense	Associated teeth
						p3	Lower	Left	6		/	/	/		/	/	/	/	/		/	/		/
						p4	Lower	Left	5		/	/	/		/	/	/	/	/		/	/		/
SNMS B9-9	48125	Ulm-Westtangente	MN2	Mesaceratherium	paulhiacense	p3	Lower	Left	6		/	/	/		/	/	/	/	/		/	/		/
SNMS B9-9	48126	Ulm-Westtangente	MN2	Mesaceratherium	paulhiacense	Associated teeth
						P2	Upper	Left	5		/	/	/		/	/	/	/	/		/	/		/
						P3	Upper	Left	5		/	/	/		/	/	/	/	/		/	/		/
						M1	Upper	Left	6		48.2	/	/		/	/	/	/	/		1	3		/
						M2	Upper	Left	6		50.5	/	/		/	/	/	/	/		1	2		/
						M3	Upper	Left	5		/	/	/		/	/	/	/	/		/	/		/
SNMS B9-4	48127	Ulm-Westtangente	MN2	Mesaceratherium	paulhiacense	Associated teeth
						P3	Upper	Left	8		/	/	/		2 LEHs	3 and 8mm from EDJ	/	Lingual, end of protoloph	Middle		/	/		/
						P4	Upper	Left	8		/	/	/		/	/	/	/	/		/	/		/
						M1	Upper	Left	8		/	/	/		/	/	/	/	/		/	/		/
						M2	Upper	Left	6		50.8	/	/		/	/	/	/	/		3	4		/
						M2	Upper	Right	6		/	/	/		/	/	/	/	/		3	4		/
						M3	Upper	Left	6		/	/	/		/	/	/	/	/		/	/		/
						M3	Upper	Right	6		/	/	/		/	/	/	/	/		/	/		/
SNMS B9-4	48128	Ulm-Westtangente	MN2	Protaceratherium	minutum	Hemi-mandible
						m2	Lower	Left	4		29.5	/	/		/	/	/	/	/		/	/		/
						m3	Lower	Left	5		/	/	/		/	/	/	/	/		/	/		/
SNMS B9-4	48129	Ulm-Westtangente	MN2	Mesaceratherium	paulhiacense	Associated teeth
						P2	Upper	Left	5		/	/	/		/	/	/	/	/		/	/		/
						M1	Upper	Right	6		50.8	/	/		/	/	/	/	/		1	2		/
						M2	Upper	Left	6		/	/	/		/	/	/	/	/		/	/		/
						M2	Upper	Right	6/8		50	/	/		/	/	/	/	/		1	1		Only ectoloph, excluded from hypoplasia
						M3	Upper	Left	6		/	/	/		/	/	/	/	/		/	/		/
						M3	Upper	Right	6		/	/	/		/	/	/	/	/		/	/		/
SNMS B10-2	48130	Ulm-Westtangente	MN2	Mesaceratherium	paulhiacense	p3	Lower	Right	7		/	/	/		/	/	/	/	/		/	/		/
SNMS B10-2	48131	Ulm-Westtangente	MN2	Protaceratherium	minutum	D2	Upper	Left	5		/	/	/		/	/	/	/	/		/	/		/
SNMS B10-4	48132	Ulm-Westtangente	MN2	Mesaceratherium	paulhiacense	M3	Upper	Right	6		/	/	/		/	/	/	/	/		/	/		/
SNMS B10-4	48133	Ulm-Westtangente	MN2	Mesaceratherium	paulhiacense	M1	Upper	Right	6		/	/	/		/	/	/	/	/		/	/		Very well defined shearing facet
SNMS B10-4		Ulm-Westtangente	MN2	Protaceratherium	minutum	P2	Upper	Right	6		/	/	/		/	/	/	/	/		/	/		/
SNMS B10-4		Ulm-Westtangente	MN2	Protaceratherium	minutum	P2	Upper	Left	5		/	/	/		/	/	/	/	/		/	/		/
SNMS B10-4		Ulm-Westtangente	MN2	Protaceratherium	minutum	P2	Upper	Left	5		/	/	/		/	/	/	/	/		/	/		/
SNMS B10-4	48176	Ulm-Westtangente	MN2	Protaceratherium	minutum	Hemi-mandible
						m1	Lower	Right	7		26.6	17.5	/		/	/	/	/	/		/	/		/
						m2	Lower	Right	5		31	/	/		/	/	/	/	/		/	/		/
						m3	Lower	Right	4		/	/	/		Pits	3mm from EDJ	4mm	All around crown	Middle		/	/		/
SNMS B10-4		Ulm-Westtangente	MN2	Protaceratherium	minutum	M3	Upper	Right	6		/	/	/		Pits	7-11mm from EDJ	/	Labial near paracone fold	Light		/	/		Major decoloration on ectoloph
SNMS B10-4		Ulm-Westtangente	MN2	Protaceratherium	minutum	P3	Upper	Right	6		/	/	/		/	/	/	/	/		/	/		/
SNMS B10-4	48134	Ulm-Westtangente	MN2	Protaceratherium	minutum	m1	Lower	Left	7		38.7	22	/		/	/	/	/	/		/	/		/
SNMS B10-4		Ulm-Westtangente	MN2	Protaceratherium	minutum	P2	Upper	Left	6		/	/	/		2 LEHs	2 and 6mm away from EDJ	/	Labial, distally for lower LEH and nearly all crown for the upper LEH	Middle		/	/		/
SNMS B10-4		Ulm-Westtangente	MN2	Protaceratherium	minutum	P2	Upper	Right	6		/	/	/		/	/	/	/	/		/	/		/
SNMS B10-4	48135	Ulm-Westtangente	MN2	Protaceratherium	minutum	p3	Lower	Right	7		/	/	/		/	/	/	/	/		/	/		/
SNMS B10-4	47871	Ulm-Westtangente	MN2	Protaceratherium	minutum	Skull
		Ulm-Westtangente	MN2	Protaceratherium	minutum	P2	Upper	Right	7		/	/	/		LEH Aplasia	1mm from EDJ 3mm from EDJ	/ 4mm	Labial near metacone	Severe		/	/		/
						P3	Upper	Left	6		/	/	/		LEH	7mm from EDJ	/	Labial near paracone	Light		/	/		/
						P3	Upper	Right	6		/	/	/		Aplasia	1mm from EDJ	3mm	Labial near paracone	Severe		/	/		/
						P4	Upper	Left	7		/	/	/		/	/	/	/	/		/	/		/
						P4	Upper	Right	7		/	/	/		/	/	/	/	/		/	/		/
						M1	Upper	Left	8		28.5	/	/		/	/	/	/	/		/	/		/
						M1	Upper	Right	8		28	/	/		/	/	/	/	/		1	2		/
						M2	Upper	Left	6		35.1	/	/		/	/	/	/	/		/	/		/
						M2	Upper	Right	6		35.6	/	/		/	/	/	/	/		1	2		/
						M3	Upper	Left	6		/	/	/		/	/	/	/	/		/	/		/
						M3	Upper	Right	6		/	/	/		/	/	/	/	/		/	/		/
SNMS B10-4		Ulm-Westtangente	MN2	Protaceratherium	minutum	M3	Upper	Left	6		/	/	/		/	/	/	/	/		/	/		/
SNMS B10-4		Ulm-Westtangente	MN2	Protaceratherium	minutum	P4	Upper	Left	7		/	/	/		/	/	/	/	/		/	/		/
SNMS B10-4	48137	Ulm-Westtangente	MN2	Protaceratherium	minutum	d2	Lower	Left	3		/	/	/		/	/	/	/	/		/	/		/
SNMS B10-4	48138	Ulm-Westtangente	MN2	Mesaceratherium	paulhiacense	P2	Upper	Left	7		/	/	/		2 LEHs	6 and 10mm from EDJ	/	Labial	Light		/	/		/
SNMS B10-4		Ulm-Westtangente	MN2	Mesaceratherium	paulhiacense	P2	Upper	Left	6		/	/	/		/	/	/	/	/		/	/		/
SNMS B10-4	48139	Ulm-Westtangente	MN2	Mesaceratherium	paulhiacense	M1	Upper	Right	6		47.5	/	/		/	/	/	/	/		1	2		/
SNMS B10-4	48140	Ulm-Westtangente	MN2	Protaceratherium	minutum	M3	Upper	Left	6		/	/	/		/	/	/	/	/		/	/		/
SNMS B10-4	48141	Ulm-Westtangente	MN2	Protaceratherium	minutum	p4	Lower	Left	6		/	/	/		/	/	/	/	/		/	/		Associated
SNMS B10-4	48142	Ulm-Westtangente	MN2	Protaceratherium	minutum	m1	Lower	Left	7		28.6	17.6	/		/	/	/	/	/		/	/		Associated
SNMS B10-4	48143	Ulm-Westtangente	MN2	Mesaceratherium	paulhiacense	p4	Lower	Right	1		/	/	/		/	/	/	/	/		/	/		/
SNMS B10-4	48144	Ulm-Westtangente	MN2	Protaceratherium	minutum	m3	Lower	Left	3		32.4	18	24.8		/	/	/	/	/		/	/		/
SNMS B10-4	48145	Ulm-Westtangente	MN2	Protaceratherium	minutum	m3	Lower	Right	5		/	/	/		/	/	/	/	/		/	/		/
SNMS B10-4	48146	Ulm-Westtangente	MN2	Protaceratherium	minutum	Associated teeth
						p2	Lower	Left	7		/	/	/		/	/	/	/	/		/	/		/
						p3	Lower	Left	8		/	/	/		/	/	/	/	/		/	/		/
						p3	Lower	Right	8		/	/	/		/	/	/	/	/		/	/		/
						p4	Lower	Left	7		/	/	/		/	/	/	/	/		/	/		/
						p4	Lower	Right	7		/	/	/		/	/	/	/	/		/	/		/
						m1	Lower	Right	8		27.3	19	/		2 LEHs	7 and 10mm from EDJ	/	Labial, all crown	Light		/	/		/
SNMS B10-4	48147	Ulm-Westtangente	MN2	Mesaceratherium	paulhiacense	Hemi-mandible																		Too worn for measurments
						p3	Lower	Left	9		/	/	/		Pits	4mm from EDJ	2mm	Labial, all crown	Light		/	/		/
						p4	Lower	Left	8		/	/	/		/	/	/	/	/		/	/		/
						m1	Lower	Left	8		/	/	/		/	/	/	/	/		/	/		/
						m2	Lower	Left	8		/	/	/		/	/	/	/	/					/
						m3	Lower	Left	7		/	/	/		/	/	/	/	/		/	/		/
SNMS B10-5	48148	Ulm-Westtangente	MN2	Protaceratherium	minutum	M3	Upper	Left	5		/	/	/		/	/	/	/	/		/	/		/
SNMS B10-5	48149	Ulm-Westtangente	MN2	Protaceratherium	minutum	Hemi-mandible
						d4	Lower	Right	6		/	/	/		/	/	/	/	/		/	/		/
						m1	Lower	Right	4		30	16.4	/		LEH	7mm from EDJ	/	Labial, all crown	Very light
SNMS B10-5	47877	Ulm-Westtangente	MN2	Mesaceratherium	paulhiacense	Maxillae																		Could be P. cf. platydon
						D1	Upper	Right	8		/	/	/		/	/	/	/	/		/	/		/
						P2	Upper	Left	7		/	/	/		/	/	/	/	/		/	/		/
						P2	Upper	Right	7		/	/	/		/	/	/	/	/		/	/		/
						P3	Upper	Left	7		/	/	/		/	/	/	/	/		/	/		/
						P3	Upper	Right	7		/	/	/		/	/	/	/	/		/	/		/
						P4	Upper	Left	6/7		/	/	/		LEH	1mm from EDJ	/	Lingual and labial	Light		/	/		/
						P4	Upper	Right	6/7		/	/	/		LEH	1mm from EDJ	/	Lingual and labial	Light		/	/		/
SNMS B10-5	47877	Ulm-Westtangente	MN2	Mesaceratherium	paulhiacense	M3	Upper	Left	6		/	/	/		/	/	/	/	/		/	/		/
SNMS B10-5	47877	Ulm-Westtangente	MN2	Mesaceratherium	paulhiacense	M1-2 ectoloph	Upper	Left	5/7		/	/	/		/	/	/	/	/		1	2		Excluded from hypoplasia
SNMS B10-5	48152	Ulm-Westtangente	MN2	Protaceratherium	minutum	Mandible
						p2	Lower	Left	7		/	/	/		/	/	/	/	/		/	/		/
						p2	Lower	Right	7		/	/	/		/	/	/	/	/		/	/		/
						p3	Lower	Left	8		/	/	/		/	/	/	/	/		/	/		/
						p3	Lower	Right	8		/	/	/		/	/	/	/	/		/	/		/
						p4	Lower	Left	8		/	/	/		/	/	/	/	/		/	/		/
						p4	Lower	Right	8		/	/	/		/	/	/	/	/		/	/		/
						m1	Lower	Left	8		29	21.5			/	/	/	/	/		/	/		/
						m1	Lower	Right	8		/	/	/		/	/	/	/	/		/	/		/
						m2	Lower	Left	7		33	/	/		/	/	/	/	/		/	/		/
						m2	Lower	Right	7		33.2	/	/		/	/	/	/	/		/	/		/
						m3	Lower	Left	5		/	/	/		Pits	6-8mm from EDJ	2 mm	All around crown	Middle		/	/		/
						m3	Lower	Right	5		/	/	/		Pits	6-8mm from EDJ	2 mm	All around crown	Middle		/	/		/
SNMS A21-12	48153	Ulm-Westtangente	MN2	Mesaceratherium	paulhiacense	D1	Upper	Left	8		/	/	/		/	/	/	/	/		/	/		/
SNMS A21-12	48154	Ulm-Westtangente	MN2	Mesaceratherium	paulhiacense	P2	Upper	Right	6		/	/	/		/	/	/	/	/		/	/		/
SNMS A21-12	48155	Ulm-Westtangente	MN2	Mesaceratherium	paulhiacense	P3	Upper	Right	6		/	/	/		/	/	/	/	/		/	/		/
SNMS A21-12	48156	Ulm-Westtangente	MN2	Protaceratherium	minutum	P2	Upper	Right	6		/	/	/		/	/	/	/	/		/	/		/
SNMS A21-12	48157	Ulm-Westtangente	MN2	Protaceratherium	minutum	P3	Upper	Left	6		/	/	/		LEH	5mm from EDJ	/	Lingual all side	Very light		/	/		Associated
SNMS A21-12	48158	Ulm-Westtangente	MN2	Protaceratherium	minutum	P3	Upper	Right	6		/	/	/		LEH	2mm from EDJ	/	Lingual and mesial	Very light		/	/		Associated
SNMS A21-12	48159	Ulm-Westtangente	MN2	Protaceratherium	minutum	P3	Upper	Right	7		/	/	/		/	/	/	/	/		/	/		/
SNMS A21-12	48160	Ulm-Westtangente	MN2	Protaceratherium	minutum	P4	Upper	Left	7		/	/	/		/	/	/	/	/		/	/		/
SNMS A21-12	48161	Ulm-Westtangente	MN2	Protaceratherium	minutum	P4	Upper	Right	7		/	/	/		/	/	/	/	/		/	/		/
SNMS A21-12	48162	Ulm-Westtangente	MN2	Protaceratherium	minutum	M1	Upper	Right	6		33.4	/	/		/	/	/	/	/		1	2		/
SNMS A21-12	48163	Ulm-Westtangente	MN2	Protaceratherium	minutum	M2	Upper	Left	5		/	/	/		/	/	/	/	/		/	/		/
SNMS A21-12	48164	Ulm-Westtangente	MN2	Protaceratherium	minutum	M2	Upper	Right	5		35.3	/	/		/	/	/	/	/		1	2		/
SNMS A21-12	48165	Ulm-Westtangente	MN2	Protaceratherium	minutum	M3	Upper	Left	5		/	/	/		/	/	/	/	/		/	/		/
SNMS A21-12	48166	Ulm-Westtangente	MN2	Protaceratherium	minutum	M3	Upper	Right	5		/	/	/		/	/	/	/	/		/	/		/
SNMS A21-12	48167	Ulm-Westtangente	MN2	Protaceratherium	minutum	P2	Upper	Left	7		/	/	/		2 LEHs	7 and 8mm from EDJ	0.5mm each	Labial, on parastyle	Light		/	/		/
SNMS A21-12	48168	Ulm-Westtangente	MN2	Protaceratherium	minutum	Associated teeth
						p4	Lower	Left	7		/	/	/		LEH Accentuated lines	15mm from EDJ	/ All crown	Labial, all crown	Very light		/	/		/
						m1	Lower	Left	8		27.2	18.4			Pits	4mm from EDJ	/	Labial, mesially to hypoconid	Very light		/	/		/
						m2	Lower	Left	6		31.6	/	/		Pits	3mm from EDJ	2 mm	Lingual, near metaconid and entoconid	Light		/	/		/
						m3	Lower	Left	6		/	/	/		/	/	/	/	/
SNMS A21-12	48169	Ulm-Westtangente	MN2	Mesaceratherium	paulhiacense	d3	Lower	Left	8		/	/	/		LEH	5mm from EDJ	/	Labial, near protoconid	Middle		/	/		Associated
SNMS A21-12	48170	Ulm-Westtangente	MN2	Mesaceratherium	paulhiacense	d3	Lower	Right	8		/	/	/		LEH	5mm from EDJ	/	Labial, near protoconid	Middle		/	/		Associated
SNMS A21-12	48171	Ulm-Westtangente	MN2	Mesaceratherium	paulhiacense	P3	Upper	Left	1		/	/	/		/	/	/	/	/		/	/		/
SNMS A21-12	48172	Ulm-Westtangente	MN2	Mesaceratherium	paulhiacense	P4	Upper	Left	1		/	/	/		/	/	/	/	/		/	/		/
SNMS A21-12	48173	Ulm-Westtangente	MN2	Protaceratherium	minutum	Hemi-mandible
						p3	Lower	Right	5		/	/	/		/	/	/	/	/		/	/		/
						p4	Lower	Right	5		/	/	/		/	/	/	/	/		/	/		/
						m1	Lower	Right	6		26.7	17.3	/		/	/	/	/	/		/	/		/
						m2	Lower	Right	5		29.2	/	/		Pits	10mm from EDJ	4mm	Lingual near entoconid	Middle		/	/		/
						m3	Lower	Right	5		/	/	/		/	/	/	/	/		/	/		/
SNMS A21-12	48174	Ulm-Westtangente	MN2	Mesaceratherium	paulhiacense	Hemi-mandible
						p4	Lower	Right	2		/	/	/		/	/	/	/	/		/	/		/
						m2	Lower	Right	5		39.8	/	/		/	/	/	/	/		/	/		/
						m3	Lower	Right	2		46.8	22.8	43		2 LEHs	10 and 14mm from EDJ	/	All around crown	Light		/	/		/

## Sheet: Mortality curves
Museum	Specimen	Site	Age	Genus	Species	Teeth	Position	Side	Wear stage	I (1.5-2 months)	II (2-4 months)	III (4-12 months)	IV (1-1.5yo)	V (1.5-3yo)	VI (3-4yo)	VII (3.5-4 yo)	VIII (4-7 yo)	IX (7-9yo)	X (8-11yo)	XI (10-15yo)	XII (14-20yo)	XIII (20-28yo)	XIV (25-32yo)	XV (30-38yo)	XVI (35-40yo)
SNMS A16-11	47980	Ulm-Westtangente	MN2	Protaceratherium	minutum	Hemi-mandible											0.142857142857143	0.142857142857143	0.142857142857143	0.142857142857143	0.142857142857143	0.142857142857143	0.142857142857143
						p2	Lower	Right	5								0.25	0.25	0.25	0.25
						p3	Lower	Right	6								0.25	0.25	0.25	0.25
						p4	Lower	Right	6								0.2	0.2	0.2	0.2	0.2
						m1	Lower	Right	7									0.166666666666667	0.166666666666667	0.166666666666667	0.166666666666667	0.166666666666667	0.166666666666667
						m2	Lower	Right	6									0.166666666666667	0.166666666666667	0.166666666666667	0.166666666666667	0.166666666666667	0.166666666666667
						m3	Lower	Right	5													0.5	0.5
SNMS A16-11	47981	Ulm-Westtangente	MN2	Protaceratherium	minutum	Mandible											0.125	0.125	0.125	0.125	0.125	0.125	0.125	0.125
						p2	Lower	Left	/
						p3	Lower	Left	7								0.166666666666667	0.166666666666667	0.166666666666667	0.166666666666667	0.166666666666667	0.166666666666667
						p4	Lower	Left	7								0.166666666666667	0.166666666666667	0.166666666666667	0.166666666666667	0.166666666666667	0.166666666666667
						m1	Lower	Left	8										0.166666666666667	0.166666666666667	0.166666666666667	0.166666666666667	0.166666666666667	0.166666666666667
						m2	Lower	Left	7									0.142857142857143	0.142857142857143	0.142857142857143	0.142857142857143	0.142857142857143	0.142857142857143	0.142857142857143
						m2	Lower	Right	7									0.142857142857143	0.142857142857143	0.142857142857143	0.142857142857143	0.142857142857143	0.142857142857143	0.142857142857143
						m3	Lower	Left	6														0.5	0.5
						m3	Lower	Right	6														0.5	0.5
SNMS A16-6	47920	Ulm-Westtangente	MN2	Protaceratherium	minutum	Associated teeth											0.142857142857143	0.142857142857143	0.142857142857143	0.142857142857143	0.142857142857143	0.142857142857143	0.142857142857143
						p4	Lower	Left	5								0.2	0.2	0.2	0.2	0.2
						m1	Lower	Left	7									0.166666666666667	0.166666666666667	0.166666666666667	0.166666666666667	0.166666666666667	0.166666666666667
SNMS A16-6	47919	Ulm-Westtangente	MN2	Protaceratherium	minutum	Mandible							0.142857142857143	0.142857142857143	0.142857142857143	0.142857142857143	0.142857142857143	0.142857142857143	0.142857142857143
						d1	Lower	Right	3				0.142857142857143	0.142857142857143	0.142857142857143	0.142857142857143	0.142857142857143	0.142857142857143	0.142857142857143
						d1	Lower	Left	3				0.142857142857143	0.142857142857143	0.142857142857143	0.142857142857143	0.142857142857143	0.142857142857143	0.142857142857143
						p2	Lower	Right	4								0.5	0.5
						p2	Lower	Left	4								0.5	0.5
						p3	Lower	Right	5								0.5	0.5
						p3	Lower	Left	5								0.5	0.5
						p4	Lower	Right	5								0.2	0.2	0.2	0.2	0.2
						p4	Lower	Left	5								0.2	0.2	0.2	0.2	0.2
						m1	Lower	Right	5							0.2	0.2	0.2	0.2	0.2
						m1	Lower	Left	5							0.2	0.2	0.2	0.2	0.2
						m2	Lower	Right	5								0.166666666666667	0.166666666666667	0.166666666666667	0.166666666666667	0.166666666666667	0.166666666666667
						m2	Lower	Left	5								0.166666666666667	0.166666666666667	0.166666666666667	0.166666666666667	0.166666666666667	0.166666666666667
						m3	Lower	Right	2								0.2	0.2	0.2	0.2	0.2
						m3	Lower	Left	2								0.2	0.2	0.2	0.2	0.2
SNMS A16-6	47942	Ulm-Westtangente	MN2	Protaceratherium	minutum	Associated teeth												0.25	0.25	0.25	0.25
						P2	Upper	Right	7										1
						P3	Upper	Right	6									0.333333333333333	0.333333333333333	0.333333333333333
						P4	Upper	Right	7												1
SNMS A16-6	47950	Ulm-Westtangente	MN2	Protaceratherium	minutum	Associated teeth													0.25	0.25	0.25	0.25
						M2	Upper	Right	5										0.333333333333333	0.333333333333333	0.333333333333333
						M3	Upper	Right	5													1
SNMS A16-6	47958	Ulm-Westtangente	MN2	Protaceratherium	minutum	Associated teeth											0.166666666666667	0.166666666666667	0.166666666666667	0.166666666666667	0.166666666666667	0.166666666666667
						m2	Lower	Right	5								0.166666666666667	0.166666666666667	0.166666666666667	0.166666666666667	0.166666666666667	0.166666666666667
						m3	Lower	Right	3									0.25	0.25	0.25	0.25
SNMS A16-6	47971	Ulm-Westtangente	MN2	Protaceratherium	minutum	Associated teeth											0.166666666666667	0.166666666666667	0.166666666666667	0.166666666666667	0.166666666666667	0.166666666666667
						p4	Lower	Right	6/7								0.166666666666667	0.166666666666667	0.166666666666667	0.166666666666667	0.166666666666667	0.166666666666667
						m1	Lower	Right	6								0.166666666666667	0.166666666666667	0.166666666666667	0.166666666666667	0.166666666666667	0.166666666666667
SNMS A16-6	47973	Ulm-Westtangente	MN2	Protaceratherium	minutum	Bloc												0.2	0.2	0.2	0.2	0.2
						P2	Upper	Left	6									1
						P3	Upper	Left	7										0.333333333333333	0.333333333333333	0.333333333333333
						M1	Upper	Right	6									0.333333333333333	0.333333333333333	0.333333333333333
						M2	Upper	Right	6												0.5	0.5
						M3	Upper	Right	5													1
SNMS A16-6	46961	Ulm-Westtangente	MN2	Protaceratherium	minutum	Maxillae + mandible					0.125	0.125	0.125	0.125	0.125	0.125	0.125	0.125
						D1	Upper	Right	4/5				0.166666666666667	0.166666666666667	0.166666666666667	0.166666666666667	0.166666666666667	0.166666666666667
						D2	Upper	Right	4/5			0.5	0.5
						D3	Upper	Right	4/5			0.333333333333333	0.333333333333333	0.333333333333333
						D4	Upper	Right	4/5					0.5	0.5
						d2	Lower	Left	3		0.5	0.5
						d2	Lower	Right	3		0.5	0.5
						d3	Lower	Left	4			0.5	0.5
						d3	Lower	Right	4			0.5	0.5
						d4	Lower	Left	4			0.5	0.5
						d4	Lower	Right	4			0.5	0.5
SNMS A17-1	47983	Ulm-Westtangente	MN2	Protaceratherium	minutum	Hemi-mandible				0.333333333333333	0.333333333333333	0.333333333333333
						d1	Lower	Left	1		0.5	0.5
						d2	Lower	Left	3		0.5	0.5
						d3	Lower	Left	3		0.5	0.5
						d4	Lower	Left	2	0.333333333333333	0.333333333333333	0.333333333333333
SNMS A17-2	47994	Ulm-Westtangente	MN2	Protaceratherium	minutum	Associated teeth															0.333333333333333	0.333333333333333	0.333333333333333
						P3	Upper	Left	8												0.333333333333333	0.333333333333333	0.333333333333333
						P3	Upper	Right	8												0.333333333333333	0.333333333333333	0.333333333333333
SNMS A17-3	48068	Ulm-Westtangente	MN2	Protaceratherium	minutum	Hemi-mandible											0.125	0.125	0.125	0.125	0.125	0.125	0.125	0.125
						p2	Lower	Left	7								0.142857142857143	0.142857142857143	0.142857142857143	0.142857142857143	0.142857142857143	0.142857142857143	0.142857142857143
						p3	Lower	Left	7								0.166666666666667	0.166666666666667	0.166666666666667	0.166666666666667	0.166666666666667	0.166666666666667
						p4	Lower	Left	7								0.166666666666667	0.166666666666667	0.166666666666667	0.166666666666667	0.166666666666667	0.166666666666667
						m1	Lower	Left	8										0.166666666666667	0.166666666666667	0.166666666666667	0.166666666666667	0.166666666666667	0.166666666666667
						m2	Lower	Left	7									0.142857142857143	0.142857142857143	0.142857142857143	0.142857142857143	0.142857142857143	0.142857142857143	0.142857142857143
						m3	Lower	Left	6														0.5	0.5
						m3	Lower	Right	6														0.5	0.5
SNMS A17-3	48080	Ulm-Westtangente	MN2	Protaceratherium	minutum	Hemi-mandible											0.166666666666667	0.166666666666667	0.166666666666667	0.166666666666667	0.166666666666667	0.166666666666667
						p2	Lower	Right	5								0.25	0.25	0.25	0.25
						p3	Lower	Right	5								0.5	0.5
						p4	Lower	Right	5								0.2	0.2	0.2	0.2	0.2
						m1	Lower	Right	6								0.166666666666667	0.166666666666667	0.166666666666667	0.166666666666667	0.166666666666667	0.166666666666667
						m2	Lower	Right	5								0.166666666666667	0.166666666666667	0.166666666666667	0.166666666666667	0.166666666666667	0.166666666666667
SNMS A17-3	48081	Ulm-Westtangente	MN2	Protaceratherium	minutum	Hemi-mandible												0.166666666666667	0.166666666666667	0.166666666666667	0.166666666666667	0.166666666666667	0.166666666666667
						m1	Lower	Left	7									0.166666666666667	0.166666666666667	0.166666666666667	0.166666666666667	0.166666666666667	0.166666666666667
						m2	Lower	Left	6									0.166666666666667	0.166666666666667	0.166666666666667	0.166666666666667	0.166666666666667	0.166666666666667
						m3	Lower	Left	5													0.5	0.5
SNMS A17-3	48090	Ulm-Westtangente	MN2	Protaceratherium	minutum	Associated teeth								0.5	0.5
						d2	Lower	Right	6					1
						d3	Lower	Right	7						1
						d4	Lower	Right	6						1
SNMS A17-7	48095	Ulm-Westtangente	MN2	Protaceratherium	minutum	Associated hemi-madibles											0.125	0.125	0.125	0.125	0.125	0.125	0.125	0.125
						p3	Lower	Left	7								0.166666666666667	0.166666666666667	0.166666666666667	0.166666666666667	0.166666666666667	0.166666666666667
						p3	Lower	Right	7								0.166666666666667	0.166666666666667	0.166666666666667	0.166666666666667	0.166666666666667	0.166666666666667
						p4	Lower	Left	6								0.2	0.2	0.2	0.2	0.2
						p4	Lower	Right	6								0.2	0.2	0.2	0.2	0.2
						m1	Lower	Left	8										0.166666666666667	0.166666666666667	0.166666666666667	0.166666666666667	0.166666666666667	0.166666666666667
						m1	Lower	Right	8										0.166666666666667	0.166666666666667	0.166666666666667	0.166666666666667	0.166666666666667	0.166666666666667
						m2	Lower	Left	6									0.166666666666667	0.166666666666667	0.166666666666667	0.166666666666667	0.166666666666667	0.166666666666667
						m2	Lower	Right	6									0.166666666666667	0.166666666666667	0.166666666666667	0.166666666666667	0.166666666666667	0.166666666666667
						m3	Lower	Left	5													0.5	0.5
SNMS A18-14	48099	Ulm-Westtangente	MN2	Protaceratherium	minutum	Skull													0.142857142857143	0.142857142857143	0.142857142857143	0.142857142857143	0.142857142857143	0.142857142857143	0.142857142857143
						P2	Upper	Left	9												0.333333333333333	0.333333333333333	0.333333333333333
						P2	Upper	Right	8										0.25	0.25	0.25	0.25
						P3	Upper	Left	8												0.333333333333333	0.333333333333333	0.333333333333333
						P3	Upper	Right	8												0.333333333333333	0.333333333333333	0.333333333333333
						P4	Upper	Left	8													0.333333333333333	0.333333333333333	0.333333333333333
						P4	Upper	Right	8													0.333333333333333	0.333333333333333	0.333333333333333
						M1	Upper	Left	10															0.5	0.5
						M1	Upper	Right	10															0.5	0.5
						M2	Upper	Left	9																1
						M2	Upper	Right	9																1
						M3	Upper	Left	7															1
						M3	Upper	Right	7															1
SNMS B9-8	48101	Ulm-Westtangente	MN2	Protaceratherium	minutum	Associated hemi-madibles						0.25	0.25	0.25	0.25
						d1	Lower	Right	2			0.25	0.25	0.25	0.25
						d2	Lower	Right	6					1
						d3	Lower	Left	6					1
						d3	Lower	Right	6					1
						d4	Lower	Left	6						1
						d4	Lower	Right	6						1
						m1	Lower	Left	3						1
						m1	Lower	Right	3						1
SNMS B9-3	48104	Ulm-Westtangente	MN2	Protaceratherium	minutum	Hemi-mandible											0.111111111111111	0.111111111111111	0.111111111111111	0.111111111111111	0.111111111111111	0.111111111111111	0.111111111111111	0.111111111111111	0.111111111111111
						p2	Lower	Left	8								0.125	0.125	0.125	0.125	0.125	0.125	0.125	0.125
						p3	Lower	Left	7								0.166666666666667	0.166666666666667	0.166666666666667	0.166666666666667	0.166666666666667	0.166666666666667
						p4	Lower	Left	7								0.166666666666667	0.166666666666667	0.166666666666667	0.166666666666667	0.166666666666667	0.166666666666667
						m1	Lower	Left	8										0.166666666666667	0.166666666666667	0.166666666666667	0.166666666666667	0.166666666666667	0.166666666666667
						m2	Lower	Left	8													0.25	0.25	0.25	0.25
						m3	Lower	Left	7															0.5	0.5
SNMS B9-3	48106	Ulm-Westtangente	MN2	Protaceratherium	minutum	Maxillae												0.142857142857143	0.142857142857143	0.142857142857143	0.142857142857143	0.142857142857143	0.142857142857143	0.142857142857143
						P2	Upper	Right	6/7									0.5	0.5
						P3	Upper	Right	7										0.333333333333333	0.333333333333333	0.333333333333333
						P4	Upper	Right	7												1
						M1	Upper	Right	9															1
						M2	Upper	Right	6												0.5	0.5
						M3	Upper	Right	6													0.5	0.5
SNMS B9-3	47876	Ulm-Westtangente	MN2	Protaceratherium	minutum	Skull												0.142857142857143	0.142857142857143	0.142857142857143	0.142857142857143	0.142857142857143	0.142857142857143	0.142857142857143
						D1	Upper	Left	10														0.5	0.5
						P2	Upper	Left	6/7									0.5	0.5
						P2	Upper	Right	6/7									0.5	0.5
						P3	Upper	Left	7										0.333333333333333	0.333333333333333	0.333333333333333
						P3	Upper	Right	7										0.333333333333333	0.333333333333333	0.333333333333333
						P4	Upper	Left	7												1
						P4	Upper	Right	7												1
						M1	Upper	Left	6									0.333333333333333	0.333333333333333	0.333333333333333
						M1	Upper	Right	6									0.333333333333333	0.333333333333333	0.333333333333333
						M2	Upper	Left	6												0.5	0.5
						M2	Upper	Right	6												0.5	0.5
						M3	Upper	Left	5													1
						M3	Upper	Right	5													1
SNMS B9-3	48107	Ulm-Westtangente	MN2	Protaceratherium	minutum	Mandible											0.111111111111111	0.111111111111111	0.111111111111111	0.111111111111111	0.111111111111111	0.111111111111111	0.111111111111111	0.111111111111111	0.111111111111111
						p2	Lower	Left	7								0.142857142857143	0.142857142857143	0.142857142857143	0.142857142857143	0.142857142857143	0.142857142857143	0.142857142857143
						p2	Lower	Right	7								0.142857142857143	0.142857142857143	0.142857142857143	0.142857142857143	0.142857142857143	0.142857142857143	0.142857142857143
						p3	Lower	Left	8											0.166666666666667	0.166666666666667	0.166666666666667	0.166666666666667	0.166666666666667	0.166666666666667
						p3	Lower	Right	7								0.166666666666667	0.166666666666667	0.166666666666667	0.166666666666667	0.166666666666667	0.166666666666667
						p4	Lower	Left	8													0.333333333333333	0.333333333333333	0.333333333333333
						p4	Lower	Right	8													0.333333333333333	0.333333333333333	0.333333333333333
						m1	Lower	Left	8										0.166666666666667	0.166666666666667	0.166666666666667	0.166666666666667	0.166666666666667	0.166666666666667
						m1	Lower	Right	8										0.166666666666667	0.166666666666667	0.166666666666667	0.166666666666667	0.166666666666667	0.166666666666667
						m2	Lower	Left	8													0.25	0.25	0.25	0.25
						m2	Lower	Right	8													0.25	0.25	0.25	0.25
						m3	Lower	Left	8																1
						m3	Lower	Right	8																1
																	0.333333333333333	0.333333333333333	0.333333333333333
SNMS B9-9	48121	Ulm-Westtangente	MN2	Protaceratherium	minutum	m2	Lower	Right	3								0.333333333333333	0.333333333333333	0.333333333333333
SNMS B9-9	48122	Ulm-Westtangente	MN2	Protaceratherium	minutum	m2	Lower	Left	3								0.333333333333333	0.333333333333333	0.333333333333333
SNMS B9-9	48123	Ulm-Westtangente	MN2	Protaceratherium	minutum	Hemi-mandible												0.166666666666667	0.166666666666667	0.166666666666667	0.166666666666667	0.166666666666667	0.166666666666667
						m1	Lower	Left	7									0.166666666666667	0.166666666666667	0.166666666666667	0.166666666666667	0.166666666666667	0.166666666666667
						m2	Lower	Left	6									0.166666666666667	0.166666666666667	0.166666666666667	0.166666666666667	0.166666666666667	0.166666666666667
						m3	Lower	Left	5													0.5	0.5
SNMS B9-4	48128	Ulm-Westtangente	MN2	Protaceratherium	minutum	Hemi-mandible											0.142857142857143	0.142857142857143	0.142857142857143	0.142857142857143	0.142857142857143	0.142857142857143	0.142857142857143
						m2	Lower	Left	4								0.25	0.25	0.25	0.25
						m3	Lower	Left	5													0.5	0.5
SNMS B10-4	48176	Ulm-Westtangente	MN2	Protaceratherium	minutum	Hemi-mandible											0.142857142857143	0.142857142857143	0.142857142857143	0.142857142857143	0.142857142857143	0.142857142857143	0.142857142857143
						m1	Lower	Right	7									0.166666666666667	0.166666666666667	0.166666666666667	0.166666666666667	0.166666666666667	0.166666666666667
						m2	Lower	Right	5								0.166666666666667	0.166666666666667	0.166666666666667	0.166666666666667	0.166666666666667	0.166666666666667
						m3	Lower	Right	4										0.25	0.25	0.25	0.25
SNMS B10-4	47871	Ulm-Westtangente	MN2	Protaceratherium	minutum	Skull												0.166666666666667	0.166666666666667	0.166666666666667	0.166666666666667	0.166666666666667	0.166666666666667
		Ulm-Westtangente	MN2	Protaceratherium	minutum	P2	Upper	Right	7										1
						P3	Upper	Left	6									0.333333333333333	0.333333333333333	0.333333333333333
						P3	Upper	Right	6									0.333333333333333	0.333333333333333	0.333333333333333
						P4	Upper	Left	7												1
						P4	Upper	Right	7												1
						M1	Upper	Left	8												0.5	0.5
						M1	Upper	Right	8												0.5	0.5
						M2	Upper	Left	6												0.5	0.5
						M2	Upper	Right	6												0.5	0.5
						M3	Upper	Left	6													0.5	0.5
						M3	Upper	Right	6													0.5	0.5
SNMS B10-4	48146	Ulm-Westtangente	MN2	Protaceratherium	minutum	Associated teeth											0.111111111111111	0.111111111111111	0.111111111111111	0.111111111111111	0.111111111111111	0.111111111111111	0.111111111111111	0.111111111111111	0.111111111111111
						p2	Lower	Left	7								0.142857142857143	0.142857142857143	0.142857142857143	0.142857142857143	0.142857142857143	0.142857142857143	0.142857142857143
						p3	Lower	Left	8											0.166666666666667	0.166666666666667	0.166666666666667	0.166666666666667	0.166666666666667	0.166666666666667
						p3	Lower	Right	8											0.166666666666667	0.166666666666667	0.166666666666667	0.166666666666667	0.166666666666667	0.166666666666667
						p4	Lower	Left	7								0.166666666666667	0.166666666666667	0.166666666666667	0.166666666666667	0.166666666666667	0.166666666666667
						p4	Lower	Right	7								0.166666666666667	0.166666666666667	0.166666666666667	0.166666666666667	0.166666666666667	0.166666666666667
						m1	Lower	Right	8										0.166666666666667	0.166666666666667	0.166666666666667	0.166666666666667	0.166666666666667	0.166666666666667
SNMS B10-5	48149	Ulm-Westtangente	MN2	Protaceratherium	minutum	Hemi-mandible									0.333333333333333	0.333333333333333	0.333333333333333
						d4	Lower	Right	6						1
						m1	Lower	Right	4							0.5	0.5
SNMS B10-5	48152	Ulm-Westtangente	MN2	Protaceratherium	minutum	Mandible											0.111111111111111	0.111111111111111	0.111111111111111	0.111111111111111	0.111111111111111	0.111111111111111	0.111111111111111	0.111111111111111	0.111111111111111
						p2	Lower	Left	7								0.142857142857143	0.142857142857143	0.142857142857143	0.142857142857143	0.142857142857143	0.142857142857143	0.142857142857143
						p2	Lower	Right	7								0.142857142857143	0.142857142857143	0.142857142857143	0.142857142857143	0.142857142857143	0.142857142857143	0.142857142857143
						p3	Lower	Left	8											0.166666666666667	0.166666666666667	0.166666666666667	0.166666666666667	0.166666666666667	0.166666666666667
						p3	Lower	Right	8											0.166666666666667	0.166666666666667	0.166666666666667	0.166666666666667	0.166666666666667	0.166666666666667
						p4	Lower	Left	8													0.333333333333333	0.333333333333333	0.333333333333333
						p4	Lower	Right	8													0.333333333333333	0.333333333333333	0.333333333333333
						m1	Lower	Left	8										0.166666666666667	0.166666666666667	0.166666666666667	0.166666666666667	0.166666666666667	0.166666666666667
						m1	Lower	Right	8										0.166666666666667	0.166666666666667	0.166666666666667	0.166666666666667	0.166666666666667	0.166666666666667
						m2	Lower	Left	7									0.142857142857143	0.142857142857143	0.142857142857143	0.142857142857143	0.142857142857143	0.142857142857143	0.142857142857143
						m2	Lower	Right	7									0.142857142857143	0.142857142857143	0.142857142857143	0.142857142857143	0.142857142857143	0.142857142857143	0.142857142857143
						m3	Lower	Left	5													0.5	0.5
						m3	Lower	Right	5													0.5	0.5
SNMS A21-12	48168	Ulm-Westtangente	MN2	Protaceratherium	minutum	Associated teeth											0.125	0.125	0.125	0.125	0.125	0.125	0.125	0.125
						p4	Lower	Left	7								0.166666666666667	0.166666666666667	0.166666666666667	0.166666666666667	0.166666666666667	0.166666666666667
						m1	Lower	Left	8										0.166666666666667	0.166666666666667	0.166666666666667	0.166666666666667	0.166666666666667	0.166666666666667
						m2	Lower	Left	6									0.166666666666667	0.166666666666667	0.166666666666667	0.166666666666667	0.166666666666667	0.166666666666667
						m3	Lower	Left	6														0.5	0.5
SNMS A21-12	48173	Ulm-Westtangente	MN2	Protaceratherium	minutum	Hemi-mandible											0.142857142857143	0.142857142857143	0.142857142857143	0.142857142857143	0.142857142857143	0.142857142857143	0.142857142857143
						p3	Lower	Right	5								0.5	0.5
						p4	Lower	Right	5								0.2	0.2	0.2	0.2	0.2
						m1	Lower	Right	6								0.166666666666667	0.166666666666667	0.166666666666667	0.166666666666667	0.166666666666667	0.166666666666667
						m2	Lower	Right	5								0.166666666666667	0.166666666666667	0.166666666666667	0.166666666666667	0.166666666666667	0.166666666666667
						m3	Lower	Right	5													0.5	0.5
SNMS A17-2	48007	Ulm-Westtangente	MN2	Protaceratherium	minutum	D1	Upper	Left	5					0.2	0.2	0.2	0.2	0.2
SNMS A17-2		Ulm-Westtangente	MN2	Protaceratherium	minutum	D1	Upper	Right	5					0.2	0.2	0.2	0.2	0.2
SNMS B10-4	48141	Ulm-Westtangente	MN2	Protaceratherium	minutum	p4	Lower	Left	6								0.2	0.2	0.2	0.2	0.2
SNMS B10-4	48142	Ulm-Westtangente	MN2	Protaceratherium	minutum	m1	Lower	Left	7									0.166666666666667	0.166666666666667	0.166666666666667	0.166666666666667	0.166666666666667	0.166666666666667
SNMS A21-12	48157	Ulm-Westtangente	MN2	Protaceratherium	minutum	P3	Upper	Left	6									0.333333333333333	0.333333333333333	0.333333333333333
SNMS A21-12	48158	Ulm-Westtangente	MN2	Protaceratherium	minutum	P3	Upper	Right	6									0.333333333333333	0.333333333333333	0.333333333333333
SNMS A16-11	47976	Ulm-Westtangente	MN2	Protaceratherium	minutum	M3	Upper	Right	9																1
SNMS A16-11	47977	Ulm-Westtangente	MN2	Protaceratherium	minutum	M1	Upper	Left	8												0.5	0.5
SNMS A16-8	47940	Ulm-Westtangente	MN2	Protaceratherium	minutum	M2	Upper	Left	5										0.333333333333333	0.333333333333333	0.333333333333333
SNMS A16-8	47974	Ulm-Westtangente	MN2	Protaceratherium	minutum	P4	Upper	Left	6												1
SNMS A16-6	47928	Ulm-Westtangente	MN2	Protaceratherium	minutum	M2	Upper	Left	6												0.5	0.5
SNMS A16-6	47922	Ulm-Westtangente	MN2	Protaceratherium	minutum	M1	Upper	Right	6									0.333333333333333	0.333333333333333	0.333333333333333
SNMS A16-6	47927	Ulm-Westtangente	MN2	Protaceratherium	minutum	D1	Upper	Left	7					0.125	0.125	0.125	0.125	0.125	0.125	0.125	0.125
SNMS A16-6	47929	Ulm-Westtangente	MN2	Protaceratherium	minutum	p2	Lower	Left	4								0.5	0.5
SNMS A16-6	47935	Ulm-Westtangente	MN2	Protaceratherium	minutum	p2	Lower	Right	5								0.25	0.25	0.25	0.25
SNMS A16-6	47936	Ulm-Westtangente	MN2	Protaceratherium	minutum	p2	Lower	Right	4								0.5	0.5
SNMS A16-6	47937	Ulm-Westtangente	MN2	Protaceratherium	minutum	p2	Lower	Right	6								0.2	0.2	0.2	0.2	0.2
SNMS A16-6	47938	Ulm-Westtangente	MN2	Protaceratherium	minutum	p3	Lower	Left	5								0.5	0.5
SNMS A16-6	47932	Ulm-Westtangente	MN2	Protaceratherium	minutum	M1	Upper	Right	6									0.333333333333333	0.333333333333333	0.333333333333333
SNMS A16-6	47941	Ulm-Westtangente	MN2	Protaceratherium	minutum	M1	Upper	Right	9															1
SNMS A16-6	47948	Ulm-Westtangente	MN2	Protaceratherium	minutum	M1	Upper	Left	6									0.333333333333333	0.333333333333333	0.333333333333333
SNMS A16-6	47949	Ulm-Westtangente	MN2	Protaceratherium	minutum	P4	Upper	Right	6												1
SNMS A16-6	47959	Ulm-Westtangente	MN2	Protaceratherium	minutum	d4	Lower	Left	6						1
SNMS A16-6	47963	Ulm-Westtangente	MN2	Protaceratherium	minutum	M2	Upper	Left	6												0.5	0.5
SNMS A16-6	47965	Ulm-Westtangente	MN2	Protaceratherium	minutum	M3	Upper	Left	8															1
SNMS A16-6	47966	Ulm-Westtangente	MN2	Protaceratherium	minutum	d2	Lower	Right	3		0.5	0.5
SNMS A16-6	47967	Ulm-Westtangente	MN2	Protaceratherium	minutum	d2	Lower	Right	7					0.5	0.5
SNMS A16-6	47968	Ulm-Westtangente	MN2	Protaceratherium	minutum	d2	Lower	Right	5				1
SNMS A16-6	47969	Ulm-Westtangente	MN2	Protaceratherium	minutum	d2	Lower	Right	6					1
SNMS A16-6	47970	Ulm-Westtangente	MN2	Protaceratherium	minutum	d2	Lower	Left	7					0.5	0.5
SNMS A17-1	47984	Ulm-Westtangente	MN2	Protaceratherium	minutum	p3	Lower	Right	7								0.166666666666667	0.166666666666667	0.166666666666667	0.166666666666667	0.166666666666667	0.166666666666667
SNMS A17-1	47985	Ulm-Westtangente	MN2	Protaceratherium	minutum	p4	Lower	Left	1						0.333333333333333	0.333333333333333	0.333333333333333
SNMS A17-1	47986	Ulm-Westtangente	MN2	Protaceratherium	minutum	m1	Lower	Right	6								0.166666666666667	0.166666666666667	0.166666666666667	0.166666666666667	0.166666666666667	0.166666666666667
SNMS A17-1	47987	Ulm-Westtangente	MN2	Protaceratherium	minutum	m3	Lower	Right	3									0.25	0.25	0.25	0.25
SNMS A17-1	47989	Ulm-Westtangente	MN2	Protaceratherium	minutum	P3	Upper	Right	1							0.5	0.5
SNMS A17-2	47993	Ulm-Westtangente	MN2	Protaceratherium	minutum	M1	Upper	Right	6									0.333333333333333	0.333333333333333	0.333333333333333
SNMS A17-2	47995	Ulm-Westtangente	MN2	Protaceratherium	minutum	M3	Upper	Left	6													0.5	0.5
SNMS A17-2	47996	Ulm-Westtangente	MN2	Protaceratherium	minutum	M3	Upper	Right	6													0.5	0.5
SNMS A17-2	47999	Ulm-Westtangente	MN2	Protaceratherium	minutum	d1	Lower	Left	3				0.142857142857143	0.142857142857143	0.142857142857143	0.142857142857143	0.142857142857143	0.142857142857143	0.142857142857143
SNMS A17-2	48000	Ulm-Westtangente	MN2	Protaceratherium	minutum	d1	Lower	Left	3				0.142857142857143	0.142857142857143	0.142857142857143	0.142857142857143	0.142857142857143	0.142857142857143	0.142857142857143
SNMS A17-2	48001	Ulm-Westtangente	MN2	Protaceratherium	minutum	d1	Lower	Left	2			0.25	0.25	0.25	0.25
SNMS A17-2	48002	Ulm-Westtangente	MN2	Protaceratherium	minutum	d1	Lower	Right	3				0.142857142857143	0.142857142857143	0.142857142857143	0.142857142857143	0.142857142857143	0.142857142857143	0.142857142857143
SNMS A17-2	48003	Ulm-Westtangente	MN2	Protaceratherium	minutum	d1	Lower	Right	3				0.142857142857143	0.142857142857143	0.142857142857143	0.142857142857143	0.142857142857143	0.142857142857143	0.142857142857143
SNMS A17-2	48004	Ulm-Westtangente	MN2	Protaceratherium	minutum	d1	Lower	Right	4					0.166666666666667	0.166666666666667	0.166666666666667	0.166666666666667	0.166666666666667	0.166666666666667
SNMS A17-2	48005	Ulm-Westtangente	MN2	Protaceratherium	minutum	d1	Lower	Right	5					0.166666666666667	0.166666666666667	0.166666666666667	0.166666666666667	0.166666666666667	0.166666666666667
SNMS A17-2	48006	Ulm-Westtangente	MN2	Protaceratherium	minutum	d1	Lower	Right	2			0.25	0.25	0.25	0.25
SNMS A17-2	48009	Ulm-Westtangente	MN2	Protaceratherium	minutum	D1	Upper	Right	7					0.125	0.125	0.125	0.125	0.125	0.125	0.125	0.125
SNMS A17-2	48010	Ulm-Westtangente	MN2	Protaceratherium	minutum	D1	Upper	Right	8					0.111111111111111	0.111111111111111	0.111111111111111	0.111111111111111	0.111111111111111	0.111111111111111	0.111111111111111	0.111111111111111	0.111111111111111
SNMS A17-2	48011	Ulm-Westtangente	MN2	Protaceratherium	minutum	D1	Upper	Left	6					0.142857142857143	0.142857142857143	0.142857142857143	0.142857142857143	0.142857142857143	0.142857142857143	0.142857142857143
SNMS A17-2	48012	Ulm-Westtangente	MN2	Protaceratherium	minutum	D1	Upper	Left	6					0.142857142857143	0.142857142857143	0.142857142857143	0.142857142857143	0.142857142857143	0.142857142857143	0.142857142857143
SNMS A17-2	48013	Ulm-Westtangente	MN2	Protaceratherium	minutum	p2	Lower	Right	2							1
SNMS A17-2	48014	Ulm-Westtangente	MN2	Protaceratherium	minutum	p2	Lower	Right	8								0.125	0.125	0.125	0.125	0.125	0.125	0.125	0.125
SNMS A17-2	48015	Ulm-Westtangente	MN2	Protaceratherium	minutum	p2	Lower	Right	4								0.5	0.5
SNMS A17-2	48016	Ulm-Westtangente	MN2	Protaceratherium	minutum	P2	Upper	Right	1						1
SNMS A17-2	48017	Ulm-Westtangente	MN2	Protaceratherium	minutum	P2	Upper	Left	7										1
SNMS A17-2	48022	Ulm-Westtangente	MN2	Protaceratherium	minutum	P3	Upper	Left	6									0.333333333333333	0.333333333333333	0.333333333333333
SNMS A17-2	48026	Ulm-Westtangente	MN2	Protaceratherium	minutum	P3	Upper	Left	6									0.333333333333333	0.333333333333333	0.333333333333333
SNMS A17-2	48027	Ulm-Westtangente	MN2	Protaceratherium	minutum	P2	Upper	Right	7										1
SNMS A17-2	48028	Ulm-Westtangente	MN2	Protaceratherium	minutum	P2	Upper	Right	6									1
SNMS A17-2	48030	Ulm-Westtangente	MN2	Protaceratherium	minutum	P3	Upper	Left	6									0.333333333333333	0.333333333333333	0.333333333333333
SNMS A17-2	48031	Ulm-Westtangente	MN2	Protaceratherium	minutum	D1	Upper	Right	8					0.111111111111111	0.111111111111111	0.111111111111111	0.111111111111111	0.111111111111111	0.111111111111111	0.111111111111111	0.111111111111111	0.111111111111111
SNMS A17-2	48032	Ulm-Westtangente	MN2	Protaceratherium	minutum	D1	Upper	Right	8					0.111111111111111	0.111111111111111	0.111111111111111	0.111111111111111	0.111111111111111	0.111111111111111	0.111111111111111	0.111111111111111	0.111111111111111
SNMS A17-2	48033	Ulm-Westtangente	MN2	Protaceratherium	minutum	D1	Upper	Left	9						0.111111111111111	0.111111111111111	0.111111111111111	0.111111111111111	0.111111111111111	0.111111111111111	0.111111111111111	0.111111111111111	0.111111111111111
SNMS A17-2	48034	Ulm-Westtangente	MN2	Protaceratherium	minutum	D1	Upper	Left	7					0.125	0.125	0.125	0.125	0.125	0.125	0.125	0.125
SNMS A17-2	48035	Ulm-Westtangente	MN2	Protaceratherium	minutum	p4	Lower	Left	5								0.2	0.2	0.2	0.2	0.2
SNMS A17-2	48036	Ulm-Westtangente	MN2	Protaceratherium	minutum	p4	Lower	Left	1						0.333333333333333	0.333333333333333	0.333333333333333
SNMS A17-2	48037	Ulm-Westtangente	MN2	Protaceratherium	minutum	m3	Lower	Right	4										0.25	0.25	0.25	0.25
SNMS A17-2	48038	Ulm-Westtangente	MN2	Protaceratherium	minutum	P2	Upper	Right	6									1
SNMS A17-2	48039	Ulm-Westtangente	MN2	Protaceratherium	minutum	d3	Lower	Left	5				1
SNMS A17-2	48040	Ulm-Westtangente	MN2	Protaceratherium	minutum	d3	Lower	Left	4			0.5	0.5
SNMS A17-2	48043	Ulm-Westtangente	MN2	Protaceratherium	minutum	p3	Lower	Right	1						0.333333333333333	0.333333333333333	0.333333333333333
SNMS A17-2	48044	Ulm-Westtangente	MN2	Protaceratherium	minutum	p4	Lower	Left	2								1
SNMS A17-2	48047	Ulm-Westtangente	MN2	Protaceratherium	minutum	p3	Lower	Left	6								0.25	0.25	0.25	0.25
SNMS A17-2	48048	Ulm-Westtangente	MN2	Protaceratherium	minutum	M2	Upper	Left	5										0.333333333333333	0.333333333333333	0.333333333333333
SNMS A17-2	48049	Ulm-Westtangente	MN2	Protaceratherium	minutum	P2	Upper	Left	6									1
SNMS A17-2	48050	Ulm-Westtangente	MN2	Protaceratherium	minutum	D3	Upper	Left	4			0.5	0.5
SNMS A17-2	48051	Ulm-Westtangente	MN2	Protaceratherium	minutum	D4	Upper	Left	6						0.5	0.5
SNMS A17-2	48052	Ulm-Westtangente	MN2	Protaceratherium	minutum	P3	Upper	Left	6									0.333333333333333	0.333333333333333	0.333333333333333
SNMS A17-2	48054	Ulm-Westtangente	MN2	Protaceratherium	minutum	P4	Upper	Left	5											1
SNMS A17-2	48055	Ulm-Westtangente	MN2	Protaceratherium	minutum	M1	Upper	Right	6									0.333333333333333	0.333333333333333	0.333333333333333
SNMS A17-2	48057	Ulm-Westtangente	MN2	Protaceratherium	minutum	D4	Upper	Left	6						0.5	0.5
SNMS A17-2	48058	Ulm-Westtangente	MN2	Protaceratherium	minutum	D4	Upper	Left	6						0.5	0.5
SNMS A17-2	48059	Ulm-Westtangente	MN2	Protaceratherium	minutum	D4	Upper	Left	6						0.5	0.5
SNMS A17-2	48060	Ulm-Westtangente	MN2	Protaceratherium	minutum	P4	Upper	Right	5											1
SNMS A17-2	48061	Ulm-Westtangente	MN2	Protaceratherium	minutum	d3	Lower	Right	4			0.5	0.5
SNMS A17-2	48062	Ulm-Westtangente	MN2	Protaceratherium	minutum	p3	Lower	Right	7								0.166666666666667	0.166666666666667	0.166666666666667	0.166666666666667	0.166666666666667	0.166666666666667
SNMS A17-2	48064	Ulm-Westtangente	MN2	Protaceratherium	minutum	P2	Upper	Left	5									1
SNMS A17-2	48065	Ulm-Westtangente	MN2	Protaceratherium	minutum	P2	Upper	Left	6									1
SNMS A17-2	48066	Ulm-Westtangente	MN2	Protaceratherium	minutum	P2	Upper	Right	1						1
SNMS A17-2	48067	Ulm-Westtangente	MN2	Protaceratherium	minutum	P2	Upper	Right	6									1
SNMS A17-3	48073	Ulm-Westtangente	MN2	Protaceratherium	minutum	p4	Lower	Right	7								0.166666666666667	0.166666666666667	0.166666666666667	0.166666666666667	0.166666666666667	0.166666666666667
SNMS A17-3	48074	Ulm-Westtangente	MN2	Protaceratherium	minutum	m1	Lower	Left	6								0.166666666666667	0.166666666666667	0.166666666666667	0.166666666666667	0.166666666666667	0.166666666666667
SNMS A17-3	48076	Ulm-Westtangente	MN2	Protaceratherium	minutum	D1	Upper	Right	8					0.111111111111111	0.111111111111111	0.111111111111111	0.111111111111111	0.111111111111111	0.111111111111111	0.111111111111111	0.111111111111111	0.111111111111111
SNMS A17-3	48077	Ulm-Westtangente	MN2	Protaceratherium	minutum	p4	Lower	Right	5								0.2	0.2	0.2	0.2	0.2
SNMS A17-3	48078	Ulm-Westtangente	MN2	Protaceratherium	minutum	P3	Upper	Left	6									0.333333333333333	0.333333333333333	0.333333333333333
SNMS A17-3	48079	Ulm-Westtangente	MN2	Protaceratherium	minutum	M3	Upper	Right	5													1
SNMS A17-3	48082	Ulm-Westtangente	MN2	Protaceratherium	minutum	m3	Lower	Right	5													0.5	0.5
SNMS A17-3	48083	Ulm-Westtangente	MN2	Protaceratherium	minutum	P2	Upper	Right	6									1
SNMS A17-3	48084	Ulm-Westtangente	MN2	Protaceratherium	minutum	D3	Upper	Right	6					0.5	0.5
SNMS A17-3	48085	Ulm-Westtangente	MN2	Protaceratherium	minutum	p4	Lower	Right	3								0.333333333333333	0.333333333333333	0.333333333333333
SNMS A17-3	48087	Ulm-Westtangente	MN2	Protaceratherium	minutum	P3	Upper	Right	6									0.333333333333333	0.333333333333333	0.333333333333333
SNMS A17-3	48088	Ulm-Westtangente	MN2	Protaceratherium	minutum	M1	Upper	Right	6									0.333333333333333	0.333333333333333	0.333333333333333
SNMS A17-3	48089	Ulm-Westtangente	MN2	Protaceratherium	minutum	M3	Upper	Right	6													0.5	0.5
SNMS A17-3	48091	Ulm-Westtangente	MN2	Protaceratherium	minutum	m2	Lower	Right	3								0.333333333333333	0.333333333333333	0.333333333333333
SNMS A17-3	48092	Ulm-Westtangente	MN2	Protaceratherium	minutum	d2	Lower	Right	3		0.5	0.5
SNMS A17-7	48096	Ulm-Westtangente	MN2	Protaceratherium	minutum	P2-3	Upper	Left	6/7									0.333333333333333	0.333333333333333	0.333333333333333
SNMS A17-7	48097	Ulm-Westtangente	MN2	Protaceratherium	minutum	m1	Lower	Left	8										0.166666666666667	0.166666666666667	0.166666666666667	0.166666666666667	0.166666666666667	0.166666666666667
SNMS A18-14	48100	Ulm-Westtangente	MN2	Protaceratherium	minutum	P2	Upper	Left	6									1
SNMS B9-9	48113	Ulm-Westtangente	MN2	Protaceratherium	minutum	D1	Upper	Left	5					0.2	0.2	0.2	0.2	0.2
SNMS B9-9	48114	Ulm-Westtangente	MN2	Protaceratherium	minutum	d4	Lower	Right	6						1
SNMS B9-9	48115	Ulm-Westtangente	MN2	Protaceratherium	minutum	p2	Lower	Left	1						0.5	0.5
SNMS B9-9	48116	Ulm-Westtangente	MN2	Protaceratherium	minutum	p2	Lower	Left	7								0.142857142857143	0.142857142857143	0.142857142857143	0.142857142857143	0.142857142857143	0.142857142857143	0.142857142857143
SNMS B9-9	48117	Ulm-Westtangente	MN2	Protaceratherium	minutum	p4	Lower	Left	1						0.333333333333333	0.333333333333333	0.333333333333333
SNMS B9-9	48118	Ulm-Westtangente	MN2	Protaceratherium	minutum	p4	Lower	Right	6								0.2	0.2	0.2	0.2	0.2
SNMS B9-9	48119	Ulm-Westtangente	MN2	Protaceratherium	minutum	p4	Lower	Right	5								0.2	0.2	0.2	0.2	0.2
SNMS B9-9	48120	Ulm-Westtangente	MN2	Protaceratherium	minutum	m1	Lower	Left	5							0.2	0.2	0.2	0.2	0.2
SNMS B10-2	48131	Ulm-Westtangente	MN2	Protaceratherium	minutum	D2	Upper	Left	5				1
SNMS B10-4		Ulm-Westtangente	MN2	Protaceratherium	minutum	P2	Upper	Right	6									1
SNMS B10-4		Ulm-Westtangente	MN2	Protaceratherium	minutum	P2	Upper	Left	5									1
SNMS B10-4		Ulm-Westtangente	MN2	Protaceratherium	minutum	P2	Upper	Left	5									1
SNMS B10-4		Ulm-Westtangente	MN2	Protaceratherium	minutum	M3	Upper	Right	6													0.5	0.5
SNMS B10-4		Ulm-Westtangente	MN2	Protaceratherium	minutum	P3	Upper	Right	6									0.333333333333333	0.333333333333333	0.333333333333333
SNMS B10-4	48134	Ulm-Westtangente	MN2	Protaceratherium	minutum	m1	Lower	Left	7									0.166666666666667	0.166666666666667	0.166666666666667	0.166666666666667	0.166666666666667	0.166666666666667
SNMS B10-4		Ulm-Westtangente	MN2	Protaceratherium	minutum	P2	Upper	Left	6									1
SNMS B10-4		Ulm-Westtangente	MN2	Protaceratherium	minutum	P2	Upper	Right	6									1
SNMS B10-4	48135	Ulm-Westtangente	MN2	Protaceratherium	minutum	p3	Lower	Right	7								0.166666666666667	0.166666666666667	0.166666666666667	0.166666666666667	0.166666666666667	0.166666666666667
SNMS B10-4		Ulm-Westtangente	MN2	Protaceratherium	minutum	M3	Upper	Left	6													0.5	0.5
SNMS B10-4		Ulm-Westtangente	MN2	Protaceratherium	minutum	P4	Upper	Left	7												1
SNMS B10-4	48137	Ulm-Westtangente	MN2	Protaceratherium	minutum	d2	Lower	Left	3		0.5	0.5
SNMS B10-4	48140	Ulm-Westtangente	MN2	Protaceratherium	minutum	M3	Upper	Left	6													0.5	0.5
SNMS B10-4	48144	Ulm-Westtangente	MN2	Protaceratherium	minutum	m3	Lower	Left	3									0.25	0.25	0.25	0.25
SNMS B10-4	48145	Ulm-Westtangente	MN2	Protaceratherium	minutum	m3	Lower	Right	5													0.5	0.5
SNMS B10-5	48148	Ulm-Westtangente	MN2	Protaceratherium	minutum	M3	Upper	Left	5													1
SNMS A21-12	48156	Ulm-Westtangente	MN2	Protaceratherium	minutum	P2	Upper	Right	6									1
SNMS A21-12	48159	Ulm-Westtangente	MN2	Protaceratherium	minutum	P3	Upper	Right	7										0.333333333333333	0.333333333333333	0.333333333333333
SNMS A21-12	48160	Ulm-Westtangente	MN2	Protaceratherium	minutum	P4	Upper	Left	7												1
SNMS A21-12	48161	Ulm-Westtangente	MN2	Protaceratherium	minutum	P4	Upper	Right	7												1
SNMS A21-12	48162	Ulm-Westtangente	MN2	Protaceratherium	minutum	M1	Upper	Right	6									0.333333333333333	0.333333333333333	0.333333333333333
SNMS A21-12	48163	Ulm-Westtangente	MN2	Protaceratherium	minutum	M2	Upper	Left	5										0.333333333333333	0.333333333333333	0.333333333333333
SNMS A21-12	48164	Ulm-Westtangente	MN2	Protaceratherium	minutum	M2	Upper	Right	5										0.333333333333333	0.333333333333333	0.333333333333333
SNMS A21-12	48165	Ulm-Westtangente	MN2	Protaceratherium	minutum	M3	Upper	Left	5													1
SNMS A21-12	48166	Ulm-Westtangente	MN2	Protaceratherium	minutum	M3	Upper	Right	5													1
SNMS A21-12	48167	Ulm-Westtangente	MN2	Protaceratherium	minutum	P2	Upper	Left	7										1
SNMS A16-11	47982	Ulm-Westtangente	MN2	Mesaceratherium	paulhiacense	Mandible						0.166666666666667	0.166666666666667	0.166666666666667	0.166666666666667	0.166666666666667	0.166666666666667
						d1	Lower	Left	2			0.25	0.25	0.25	0.25
						d1	Lower	Right	2			0.25	0.25	0.25	0.25
						d2	Lower	Left	5				1
						d3	Lower	Left	6					1
						d3	Lower	Right	6					1
						d4	Lower	Left	6						1
						d4	Lower	Right	6						1
						m1	Lower	Left	4							0.5	0.5
						m1	Lower	Right	4							0.5	0.5
SNMS A16-8	47975	Ulm-Westtangente	MN2	Mesaceratherium	paulhiacense	Mandible											0.125	0.125	0.125	0.125	0.125	0.125	0.125	0.125
						p2	Lower	Right	7								0.142857142857143	0.142857142857143	0.142857142857143	0.142857142857143	0.142857142857143	0.142857142857143	0.142857142857143
						p3	Lower	Left	7								0.166666666666667	0.166666666666667	0.166666666666667	0.166666666666667	0.166666666666667	0.166666666666667
						p3	Lower	Right	7								0.166666666666667	0.166666666666667	0.166666666666667	0.166666666666667	0.166666666666667	0.166666666666667
						p4	Lower	Left	6								0.2	0.2	0.2	0.2	0.2
						p4	Lower	Right	6								0.2	0.2	0.2	0.2	0.2
						m1	Lower	Left	8										0.166666666666667	0.166666666666667	0.166666666666667	0.166666666666667	0.166666666666667	0.166666666666667
						m1	Lower	Right	8										0.166666666666667	0.166666666666667	0.166666666666667	0.166666666666667	0.166666666666667	0.166666666666667
						m2	Lower	Left	7									0.142857142857143	0.142857142857143	0.142857142857143	0.142857142857143	0.142857142857143	0.142857142857143	0.142857142857143
						m2	Lower	Right	7									0.142857142857143	0.142857142857143	0.142857142857143	0.142857142857143	0.142857142857143	0.142857142857143	0.142857142857143
						m3	Lower	Left	5													0.5	0.5
						m3	Lower	Right	5													0.5	0.5
SNMS A16-11	47979	Ulm-Westtangente	MN2	Mesaceratherium	paulhiacense	Hemi-mandible											0.166666666666667	0.166666666666667	0.166666666666667	0.166666666666667	0.166666666666667	0.166666666666667
						p2	Lower	Left	4								0.5	0.5
						p3	Lower	Left	7								0.166666666666667	0.166666666666667	0.166666666666667	0.166666666666667	0.166666666666667	0.166666666666667
SNMS A16-6	47934	Ulm-Westtangente	MN2	Mesaceratherium	paulhiacense	Associated teeth											0.166666666666667	0.166666666666667	0.166666666666667	0.166666666666667	0.166666666666667	0.166666666666667
						p2	Lower	Right	6								0.2	0.2	0.2	0.2	0.2
						p3	Lower	Right	7								0.166666666666667	0.166666666666667	0.166666666666667	0.166666666666667	0.166666666666667	0.166666666666667
																		0.333333333333333	0.333333333333333	0.333333333333333
SNMS A16-6	47964	Ulm-Westtangente	MN2	Mesaceratherium	paulhiacense	M2	Upper	Right	4									0.333333333333333	0.333333333333333	0.333333333333333
SNMS A16-6	47964	Ulm-Westtangente	MN2	Mesaceratherium	paulhiacense	M2	Upper	Left	4									0.333333333333333	0.333333333333333	0.333333333333333
SNMS A16-6	47972	Ulm-Westtangente	MN2	Mesaceratherium	paulhiacense	Maxillae					0.25	0.25	0.25	0.25
						D2	Upper	Right	6					1
						D3	Upper	Right	5				0.5	0.5
						D4	Upper	Right	2		0.333333333333333	0.333333333333333	0.333333333333333
SNMS A17-4	48093	Ulm-Westtangente	MN2	Mesaceratherium	paulhiacense	Hemi-mandible												0.142857142857143	0.142857142857143	0.142857142857143	0.142857142857143	0.142857142857143	0.142857142857143	0.142857142857143
						m1	Lower	Right	8										0.166666666666667	0.166666666666667	0.166666666666667	0.166666666666667	0.166666666666667	0.166666666666667
						m2	Lower	Right	7									0.142857142857143	0.142857142857143	0.142857142857143	0.142857142857143	0.142857142857143	0.142857142857143	0.142857142857143
						m3	Lower	Right	6														0.5	0.5
SNMS A17-7	48094	Ulm-Westtangente	MN2	Mesaceratherium	paulhiacense	Hemi-mandible											0.111111111111111	0.111111111111111	0.111111111111111	0.111111111111111	0.111111111111111	0.111111111111111	0.111111111111111	0.111111111111111	0.111111111111111
						p3	Lower	Right	7								0.166666666666667	0.166666666666667	0.166666666666667	0.166666666666667	0.166666666666667	0.166666666666667
						p4	Lower	Right	7								0.166666666666667	0.166666666666667	0.166666666666667	0.166666666666667	0.166666666666667	0.166666666666667
						m1	Lower	Right	8										0.166666666666667	0.166666666666667	0.166666666666667	0.166666666666667	0.166666666666667	0.166666666666667
						m2	Lower	Right	8													0.25	0.25	0.25	0.25
						m3	Lower	Right	7															0.5	0.5
SNMS A17-7	48098	Ulm-Westtangente	MN2	Mesaceratherium	paulhiacense	Associated teeth												0.166666666666667	0.166666666666667	0.166666666666667	0.166666666666667	0.166666666666667	0.166666666666667
						P4	Upper	Right	6												1
						M1	Upper	Left	6									0.333333333333333	0.333333333333333	0.333333333333333
						M2	Upper	Left	6												0.5	0.5
						M2	Upper	Right	6												0.5	0.5
						M3	Upper	Left	6													0.5	0.5
						M3	Upper	Right	6													0.5	0.5
																			1
SNMS B9-9	48111	Ulm-Westtangente	MN2	Mesaceratherium	paulhiacense	P2	Upper	Right	7										1
SNMS B9-9	48112	Ulm-Westtangente	MN2	Mesaceratherium	paulhiacense	P2	Upper	Left	7										1
SNMS B9-9	48124	Ulm-Westtangente	MN2	Mesaceratherium	paulhiacense	Associated teeth											0.2	0.2	0.2	0.2	0.2
						p3	Lower	Left	6								0.25	0.25	0.25	0.25
						p4	Lower	Left	5								0.2	0.2	0.2	0.2	0.2
SNMS B9-9	48126	Ulm-Westtangente	MN2	Mesaceratherium	paulhiacense	Associated teeth												0.2	0.2	0.2	0.2	0.2
						P2	Upper	Left	5									1
						P3	Upper	Left	5									1
						M1	Upper	Left	6									0.333333333333333	0.333333333333333	0.333333333333333
						M2	Upper	Left	6												0.5	0.5
						M3	Upper	Left	5													1
SNMS B9-4	48127	Ulm-Westtangente	MN2	Mesaceratherium	paulhiacense	Associated teeth															0.25	0.25	0.25	0.25
						P3	Upper	Left	8												0.333333333333333	0.333333333333333	0.333333333333333
						P4	Upper	Left	8													0.333333333333333	0.333333333333333	0.333333333333333
						M1	Upper	Left	8												0.5	0.5
						M2	Upper	Left	6												0.5	0.5
						M2	Upper	Right	6												0.5	0.5
						M3	Upper	Left	6													0.5	0.5
						M3	Upper	Right	6													0.5	0.5
SNMS B9-4	48129	Ulm-Westtangente	MN2	Mesaceratherium	paulhiacense	Associated teeth												0.142857142857143	0.142857142857143	0.142857142857143	0.142857142857143	0.142857142857143	0.142857142857143	0.142857142857143
						P2	Upper	Left	5									1
						M1	Upper	Right	6									0.333333333333333	0.333333333333333	0.333333333333333
						M2	Upper	Left	6												0.5	0.5
						M2	Upper	Right	6/8												0.25	0.25	0.25	0.25
						M3	Upper	Left	6													0.5	0.5
						M3	Upper	Right	6													0.5	0.5
SNMS B10-4	48147	Ulm-Westtangente	MN2	Mesaceratherium	paulhiacense	Hemi-mandible													0.142857142857143	0.142857142857143	0.142857142857143	0.142857142857143	0.142857142857143	0.142857142857143	0.142857142857143
						p3	Lower	Left	9													0.25	0.25	0.25	0.25
						p4	Lower	Left	8													0.333333333333333	0.333333333333333	0.333333333333333
						m1	Lower	Left	8										0.166666666666667	0.166666666666667	0.166666666666667	0.166666666666667	0.166666666666667	0.166666666666667
						m2	Lower	Left	8													0.25	0.25	0.25	0.25
						m3	Lower	Left	7															0.5	0.5
SNMS B10-5	47877	Ulm-Westtangente	MN2	Mesaceratherium	paulhiacense	Maxillae								0.111111111111111	0.111111111111111	0.111111111111111	0.111111111111111	0.111111111111111	0.111111111111111	0.111111111111111	0.111111111111111	0.111111111111111
						D1	Upper	Right	8					0.111111111111111	0.111111111111111	0.111111111111111	0.111111111111111	0.111111111111111	0.111111111111111	0.111111111111111	0.111111111111111	0.111111111111111
						P2	Upper	Left	7										1
						P2	Upper	Right	7										1
						P3	Upper	Left	7										0.333333333333333	0.333333333333333	0.333333333333333
						P3	Upper	Right	7										0.333333333333333	0.333333333333333	0.333333333333333
						P4	Upper	Left	6/7												1
						P4	Upper	Right	6/7												1
															0.333333333333333	0.333333333333333	0.333333333333333
SNMS A21-12	48169	Ulm-Westtangente	MN2	Mesaceratherium	paulhiacense	d3	Lower	Left	8						0.333333333333333	0.333333333333333	0.333333333333333
SNMS A21-12	48170	Ulm-Westtangente	MN2	Mesaceratherium	paulhiacense	d3	Lower	Right	8						0.333333333333333	0.333333333333333	0.333333333333333
SNMS A21-12	48174	Ulm-Westtangente	MN2	Mesaceratherium	paulhiacense	Hemi-mandible											0.166666666666667	0.166666666666667	0.166666666666667	0.166666666666667	0.166666666666667	0.166666666666667
						p4	Lower	Right	2								1
						m2	Lower	Right	5								0.166666666666667	0.166666666666667	0.166666666666667	0.166666666666667	0.166666666666667	0.166666666666667
						m3	Lower	Right	2								0.2	0.2	0.2	0.2	0.2
SNMS A16-11	47978	Ulm-Westtangente	MN2	Mesaceratherium	paulhiacense	m2	Lower	Right	7									0.142857142857143	0.142857142857143	0.142857142857143	0.142857142857143	0.142857142857143	0.142857142857143	0.142857142857143
SNMS A16-6	47921	Ulm-Westtangente	MN2	Mesaceratherium	paulhiacense	D2	Upper	Right	5				1
SNMS A16-6	47923	Ulm-Westtangente	MN2	Mesaceratherium	paulhiacense	D1	Upper	Right	7					0.125	0.125	0.125	0.125	0.125	0.125	0.125	0.125
SNMS A16-6	47924	Ulm-Westtangente	MN2	Mesaceratherium	paulhiacense	D1	Upper	Left	8					0.111111111111111	0.111111111111111	0.111111111111111	0.111111111111111	0.111111111111111	0.111111111111111	0.111111111111111	0.111111111111111	0.111111111111111
SNMS A16-6	47925	Ulm-Westtangente	MN2	Mesaceratherium	paulhiacense	D1	Upper	Left	6					0.142857142857143	0.142857142857143	0.142857142857143	0.142857142857143	0.142857142857143	0.142857142857143	0.142857142857143
SNMS A16-6	47926	Ulm-Westtangente	MN2	Mesaceratherium	paulhiacense	M3	Upper	Left	7															1
SNMS A16-6	47930	Ulm-Westtangente	MN2	Mesaceratherium	paulhiacense	P4	Upper	Left	5											1
SNMS A16-6	47931	Ulm-Westtangente	MN2	Mesaceratherium	paulhiacense	P2	Upper	Right	1						1
SNMS A16-6	47933	Ulm-Westtangente	MN2	Mesaceratherium	paulhiacense	d3	Lower	Right	5				1
SNMS A16-6	47939	Ulm-Westtangente	MN2	Mesaceratherium	paulhiacense	p3	Lower	Left	1						0.333333333333333	0.333333333333333	0.333333333333333
SNMS A16-6	47943	Ulm-Westtangente	MN2	Mesaceratherium	paulhiacense	d3	Lower	Left	7						1
SNMS A16-6	47944	Ulm-Westtangente	MN2	Mesaceratherium	paulhiacense	d3	Lower	Left	8						0.333333333333333	0.333333333333333	0.333333333333333
SNMS A16-6	47945	Ulm-Westtangente	MN2	Mesaceratherium	paulhiacense	m3	Lower	Left	3									0.25	0.25	0.25	0.25
SNMS A16-6	47946	Ulm-Westtangente	MN2	Mesaceratherium	paulhiacense	P4	Upper	Left	1								0.5	0.5
SNMS A16-6	47947	Ulm-Westtangente	MN2	Mesaceratherium	paulhiacense	M1	Upper	Left	6									0.333333333333333	0.333333333333333	0.333333333333333
SNMS A16-6	47951	Ulm-Westtangente	MN2	Mesaceratherium	paulhiacense	d1	Lower	Right	3				0.142857142857143	0.142857142857143	0.142857142857143	0.142857142857143	0.142857142857143	0.142857142857143	0.142857142857143
SNMS A16-6	47952	Ulm-Westtangente	MN2	Mesaceratherium	paulhiacense	D3	Upper	Left	6					0.5	0.5
SNMS A16-6	47953	Ulm-Westtangente	MN2	Mesaceratherium	paulhiacense	m2	Lower	Left	5								0.166666666666667	0.166666666666667	0.166666666666667	0.166666666666667	0.166666666666667	0.166666666666667
SNMS A16-6	47954	Ulm-Westtangente	MN2	Mesaceratherium	paulhiacense	m2	Lower	Right	5								0.166666666666667	0.166666666666667	0.166666666666667	0.166666666666667	0.166666666666667	0.166666666666667
SNMS A16-6	47955	Ulm-Westtangente	MN2	Mesaceratherium	paulhiacense	P4	Upper	Right	6												1
SNMS A16-6	47956	Ulm-Westtangente	MN2	Mesaceratherium	paulhiacense	P4	Upper	Left	5											1
SNMS A16-6	47957	Ulm-Westtangente	MN2	Mesaceratherium	paulhiacense	p3	Lower	Left	7								0.166666666666667	0.166666666666667	0.166666666666667	0.166666666666667	0.166666666666667	0.166666666666667
SNMS A16-6	47960	Ulm-Westtangente	MN2	Mesaceratherium	paulhiacense	P3	Upper	Right	6									0.333333333333333	0.333333333333333	0.333333333333333
SNMS A16-6	47961	Ulm-Westtangente	MN2	Mesaceratherium	paulhiacense	d3	Lower	Left	6					1
SNMS A16-6	47962	Ulm-Westtangente	MN2	Mesaceratherium	paulhiacense	P3	Upper	Left	6									0.333333333333333	0.333333333333333	0.333333333333333
SNMS A17-1	47988	Ulm-Westtangente	MN2	Mesaceratherium	paulhiacense	m1	Lower	Left	6								0.166666666666667	0.166666666666667	0.166666666666667	0.166666666666667	0.166666666666667	0.166666666666667
SNMS A17-1	47990	Ulm-Westtangente	MN2	Mesaceratherium	paulhiacense	m2	Lower	Right	7									0.142857142857143	0.142857142857143	0.142857142857143	0.142857142857143	0.142857142857143	0.142857142857143	0.142857142857143
SNMS A17-2	47991	Ulm-Westtangente	MN2	Mesaceratherium	paulhiacense	D1	Upper	Right	6					0.142857142857143	0.142857142857143	0.142857142857143	0.142857142857143	0.142857142857143	0.142857142857143	0.142857142857143
SNMS A17-2	47992	Ulm-Westtangente	MN2	Mesaceratherium	paulhiacense	D1	Upper	Left	5					0.2	0.2	0.2	0.2	0.2
SNMS A17-2	47997	Ulm-Westtangente	MN2	Mesaceratherium	paulhiacense	p3	Lower	Left	6								0.25	0.25	0.25	0.25
SNMS A17-2	47998	Ulm-Westtangente	MN2	Mesaceratherium	paulhiacense	P2	Upper	Right	7										1
SNMS A17-2	48018	Ulm-Westtangente	MN2	Mesaceratherium	paulhiacense	P3	Upper	Left	7										0.333333333333333	0.333333333333333	0.333333333333333
SNMS A17-2	48019	Ulm-Westtangente	MN2	Mesaceratherium	paulhiacense	m3	Lower	Left	6														0.5	0.5
SNMS A17-2	48020	Ulm-Westtangente	MN2	Mesaceratherium	paulhiacense	P2	Upper	Right	8										0.25	0.25	0.25	0.25
SNMS A17-2	48021	Ulm-Westtangente	MN2	Mesaceratherium	paulhiacense	p4	Lower	Right	6								0.2	0.2	0.2	0.2	0.2
SNMS A17-2	48023	Ulm-Westtangente	MN2	Mesaceratherium	paulhiacense	M1	Upper	Right	6									0.333333333333333	0.333333333333333	0.333333333333333
SNMS A17-2	48024	Ulm-Westtangente	MN2	Mesaceratherium	paulhiacense	M2	Upper	Right	5										0.333333333333333	0.333333333333333	0.333333333333333
SNMS A17-2	48025	Ulm-Westtangente	MN2	Mesaceratherium	paulhiacense	P4	Upper	Right	6/7												1
SNMS A17-2	48029	Ulm-Westtangente	MN2	Mesaceratherium	paulhiacense	D2	Upper	Right	5				1
SNMS A17-2	48041	Ulm-Westtangente	MN2	Mesaceratherium	paulhiacense	d1	Lower	Right	1		0.5	0.5
SNMS A17-2	48042	Ulm-Westtangente	MN2	Mesaceratherium	paulhiacense	d1	Lower	Right	3				0.142857142857143	0.142857142857143	0.142857142857143	0.142857142857143	0.142857142857143	0.142857142857143	0.142857142857143
SNMS A17-2	48045	Ulm-Westtangente	MN2	Mesaceratherium	paulhiacense	p3	Lower	Right	7								0.166666666666667	0.166666666666667	0.166666666666667	0.166666666666667	0.166666666666667	0.166666666666667
SNMS A17-2	48046	Ulm-Westtangente	MN2	Mesaceratherium	paulhiacense	p2	Lower	Left	6								0.2	0.2	0.2	0.2	0.2
SNMS A17-2	48053	Ulm-Westtangente	MN2	Mesaceratherium	paulhiacense	m1	Lower	Right	8										0.166666666666667	0.166666666666667	0.166666666666667	0.166666666666667	0.166666666666667	0.166666666666667
SNMS A17-2	48056	Ulm-Westtangente	MN2	Mesaceratherium	paulhiacense	D2?	Upper	Left	6					1
SNMS A17-2	48063	Ulm-Westtangente	MN2	Mesaceratherium	paulhiacense	p3?	Lower	Left	7								0.166666666666667	0.166666666666667	0.166666666666667	0.166666666666667	0.166666666666667	0.166666666666667
SNMS A17-3	48069	Ulm-Westtangente	MN2	Mesaceratherium	paulhiacense	m1-2	Lower	Left	9										0.142857142857143	0.142857142857143	0.142857142857143	0.142857142857143	0.142857142857143	0.142857142857143	0.142857142857143
SNMS A17-3	48070	Ulm-Westtangente	MN2	Mesaceratherium	paulhiacense	m1-2	Lower	Right	9										0.142857142857143	0.142857142857143	0.142857142857143	0.142857142857143	0.142857142857143	0.142857142857143	0.142857142857143
SNMS A17-3	48071	Ulm-Westtangente	MN2	Mesaceratherium	paulhiacense	m3	Lower	Right	5													0.5	0.5
SNMS A17-3	48072	Ulm-Westtangente	MN2	Mesaceratherium	paulhiacense	m3	Lower	Right	1								0.2	0.2	0.2	0.2	0.2
SNMS A17-3	48075	Ulm-Westtangente	MN2	Mesaceratherium	paulhiacense	p2	Lower	Right	8								0.125	0.125	0.125	0.125	0.125	0.125	0.125	0.125
SNMS A17-3	48086	Ulm-Westtangente	MN2	Mesaceratherium	paulhiacense	p4	Lower	Right	6								0.2	0.2	0.2	0.2	0.2
SNMS B9-8	48102	Ulm-Westtangente	MN2	Mesaceratherium	paulhiacense	M2	Upper	Right	6												0.5	0.5
SNMS B9-3	48103	Ulm-Westtangente	MN2	Mesaceratherium	paulhiacense	P4	Upper	Left	6												1
SNMS B9-3	48105	Ulm-Westtangente	MN2	Mesaceratherium	paulhiacense	P3	Upper	Right	7										0.333333333333333	0.333333333333333	0.333333333333333
SNMS B9-9	48108	Ulm-Westtangente	MN2	Mesaceratherium	paulhiacense	M3	Upper	Right	5													1
SNMS B9-9	48109	Ulm-Westtangente	MN2	Mesaceratherium	paulhiacense	P2	Upper	Right	6									1
SNMS B9-9	48110	Ulm-Westtangente	MN2	Mesaceratherium	paulhiacense	p3	Lower	Left	7								0.166666666666667	0.166666666666667	0.166666666666667	0.166666666666667	0.166666666666667	0.166666666666667
SNMS B9-9	48125	Ulm-Westtangente	MN2	Mesaceratherium	paulhiacense	p3	Lower	Left	6								0.25	0.25	0.25	0.25
SNMS B10-2	48130	Ulm-Westtangente	MN2	Mesaceratherium	paulhiacense	p3	Lower	Right	7								0.166666666666667	0.166666666666667	0.166666666666667	0.166666666666667	0.166666666666667	0.166666666666667
SNMS B10-4	48132	Ulm-Westtangente	MN2	Mesaceratherium	paulhiacense	M3	Upper	Right	6													0.5	0.5
SNMS B10-4	48133	Ulm-Westtangente	MN2	Mesaceratherium	paulhiacense	M1	Upper	Right	6									0.333333333333333	0.333333333333333	0.333333333333333
SNMS B10-4	48138	Ulm-Westtangente	MN2	Mesaceratherium	paulhiacense	P2	Upper	Left	7										1
SNMS B10-4		Ulm-Westtangente	MN2	Mesaceratherium	paulhiacense	P2	Upper	Left	6									1
SNMS B10-4	48139	Ulm-Westtangente	MN2	Mesaceratherium	paulhiacense	M1	Upper	Right	6									0.333333333333333	0.333333333333333	0.333333333333333
SNMS B10-4	48143	Ulm-Westtangente	MN2	Mesaceratherium	paulhiacense	p4	Lower	Right	1						0.333333333333333	0.333333333333333	0.333333333333333
SNMS B10-5	47877	Ulm-Westtangente	MN2	Mesaceratherium	paulhiacense	M3	Upper	Left	6													0.5	0.5
SNMS B10-5	47877	Ulm-Westtangente	MN2	Mesaceratherium	paulhiacense	M1-2 ectoloph	Upper	Left	5/7							0.125	0.125	0.125	0.125	0.125	0.125	0.125	0.125
SNMS A21-12	48153	Ulm-Westtangente	MN2	Mesaceratherium	paulhiacense	D1	Upper	Left	8					0.111111111111111	0.111111111111111	0.111111111111111	0.111111111111111	0.111111111111111	0.111111111111111	0.111111111111111	0.111111111111111	0.111111111111111
SNMS A21-12	48154	Ulm-Westtangente	MN2	Mesaceratherium	paulhiacense	P2	Upper	Right	6									1
SNMS A21-12	48155	Ulm-Westtangente	MN2	Mesaceratherium	paulhiacense	P3	Upper	Right	6									0.333333333333333	0.333333333333333	0.333333333333333
SNMS A21-12	48171	Ulm-Westtangente	MN2	Mesaceratherium	paulhiacense	P3	Upper	Left	1							0.5	0.5
SNMS A21-12	48172	Ulm-Westtangente	MN2	Mesaceratherium	paulhiacense	P4	Upper	Left	1								0.5	0.5
								Total Protacreatherium minutum			0.333333333333333	1.95833333333333	4.20833333333333	6.08928571428571	6.42777777777778	13.7055555555556	8.65555555555556	14.2821428571429	32.3511904761905	21.302380952381	18.2547619047619	16.7690476190476	15.777380952381	7.63293650793651	3.66468253968254	1.58730158730159			173
								Total Mesaceratherium paulhiacense			0	0.75	0.916666666666667	3.70238095238095	4.14642857142857	5.2297619047619	3.35476190476191	8.04920634920635	12.9039682539683	13.5492063492063	12.2634920634921	10.5611111111111	7.68611111111111	4.06944444444445	3.27777777777778	0.53968253968254			91
		I (1.5-2 months)	II (2-4 months)	III (4-12 months)	IV (1-1.5yo)	V (1.5-3yo)	VI (3-4yo)	VII (3.5-4 yo)	VIII (4-7 yo)	IX (7-9yo)	X (8-11yo)	XI (10-15yo)	XII (14-20yo)	XIII (20-28yo)	XIV (25-32yo)	XV (30-38yo)	XVI (35-40yo)
	PM	0.333333333333333	1.95833333333333	4.20833333333333	6.08928571428571	6.62777777777778	13.9055555555556	8.85555555555556	14.4821428571429	33.0511904761905	21.8023809523809	18.7547619047619	16.9357142857143	15.9440476190476	7.79960317460317	3.66468253968254	1.58730158730159
	MP	0	0.75	0.916666666666667	3.70238095238095	4.14642857142857	5.2297619047619	3.3547619047619	8.04920634920635	12.9039682539683	13.5492063492063	12.2634920634921	10.5611111111111	7.68611111111111	4.06944444444444	3.27777777777778	0.53968253968254
																			MP		PM		Both
																		Age classes	Number	Percentages	Number	Percentages	Number	Percentages
																	Juveniles	I-V	9.51547619047619	10.4565672422815	19.0170634920635	10.9925222497477	28.5325396825397	10.8077801827802
																	Subadults	VI-VIII	16.6337301587302	18.2788243502529	36.643253968254	21.1810716579503	53.2769841269842	20.1806758056758
																	Adults	IX-XVI	64.8507936507937	71.2646084074655	117.339682539683	67.826406092302	182.190476190476	69.011544011544
																	All		91.0000000000001	99.9999999999999	173.000000000001	100	264	100
Life tables
P. minutum									M. paulhiacense
	Wear stage (Hillman-Smith et al 1986)	% Life span	i (duration of age unit in %)	N	dx	lx	qx			Wear stage (Hillman-Smith et al 1986)	% Life span	i (duration of age unit in %)	N	dx	lx	qx
	I	0.31-0.42	0.11	0.333333333333333	1.89393939393939	1000	17.2176308539945			I	0.31-0.42	0.11	0	-	-	-
	II	0.42-0.83	0.41	1.95833333333333	11.1268939393939	988.873106060606	27.4441336704484			II	0.42-0.83	0.41	0.75	8.24175824175824	1000	20.1018493701421
	III	0.83-2.5	1.67	4.20833333333333	23.9109848484848	964.962121212121	14.8378414907183			III	0.83-2.5	1.67	0.916666666666667	10.0732600732601	991.758241758242	6.08201878790895
	IV	2.5-3.75	1.25	6.08928571428571	34.5982142857143	930.363906926407	29.7502635501108			IV	2.5-3.75	1.25	3.70238095238095	40.6855049712192	981.684981684982	33.1556503198294
	V	3.75-7.5	3.75	6.62777777777778	37.6578282828283	892.706078643579	11.2490412940237			V	3.75-7.5	3.75	4.14642857142857	45.5651491365777	940.999476713763	12.9125538718198
	VI	7.5-10	2.5	13.9055555555556	79.0088383838386	813.69724025974	38.8394279713266			VI	7.5-10	2.5	5.2297619047619	57.4699110413396	895.434327577185	25.6724180752991
	VII	8.75-10	1.25	8.85555555555556	50.3156565656566	763.381583694084	52.7292328139999			VII	8.75-10	1.25	3.3547619047619	36.865515436944	837.964416535845	35.1953039622818
	VIII	10-17.5	7.5	14.4821428571429	82.2849025974028	681.096681096681	16.1083156779662			VIII	10-17.5	7.5	8.04920634920635	88.4528170242456	801.098901098901	14.7219137616943
	IX	17.5-22.5	5	33.0511904761905	187.790854978355	493.305826118326	76.1356728567446			IX	17.5-22.5	5	12.9039682539683	141.801848944707	712.646084074656	39.7958684158999
	X	20-27.5	7.5	21.8023809523809	123.877164502164	369.428661616162	44.7094580986151			X	20-27.5	7.5	13.5492063492063	148.892377463805	570.844235129949	34.7771174226798
	XI	25-37.5	12.5	18.7547619047619	106.561147186147	262.867514430014	32.4303738838807			XI	25-37.5	12.5	12.2634920634921	134.763649049364	421.951857666144	25.5505260329469
	XII	35-50	15	16.9357142857143	96.2256493506494	166.641865079365	38.4959883099488			XII	35-50	15	10.5611111111111	116.056166056166	287.18820861678	26.9407918045897
	XIII	50-70	20	15.9440476190476	90.5911796536795	76.0506854256855	59.5597391046545			XIII	50-70	20	7.68611111111111	84.4627594627595	171.132042560614	24.6776577311181
	XIV	62.5-80	17.5	7.79960317460317	44.3159271284271	31.7347582972584	79.7970058360819			XIV	62.5-80	17.5	4.06944444444444	44.7191697191697	86.6692830978545	29.4842767295597
	XV	75-95	20	3.66468253968254	20.8220598845599	10.9126984126985	95.4028925619826			XV	75-95	20	3.27777777777778	36.0195360195361	41.9501133786849	42.9313929313929
	XVI	87.5-100	12.5	1.58730158730159	9.01875901875903	1.89393939393948	380.952380952364			XVI	87.5-100	12.5	0.53968253968254	5.93057735914879	5.9305773591488	79.9999999999999
				176									91
	Age Stage	Lifespan	Mean of interval	Duration	Number	qx	Ponderation	Genus	Species
	I	0.31-0.42	0.365	0.11	0.333333333333333	17.2176308539945	3.03030303030303	Protaceratherium	minutum
	II	0.42-0.83	0.625	0.41	1.95833333333333	27.4441336704484	4.77642276422763	Protaceratherium	minutum
	III	0.83-2.5	1.665	1.67	4.20833333333333	14.8378414907183	2.51996007984032	Protaceratherium	minutum
	IV	2.5-3.75	3.125	1.25	6.08928571428571	29.7502635501108	4.87142857142857	Protaceratherium	minutum
	V	3.75-7.5	5.625	3.75	6.62777777777778	11.2490412940237	1.76740740740741	Protaceratherium	minutum
	VI	7.5-10	8.75	2.5	13.9055555555556	38.8394279713266	5.56222222222224	Protaceratherium	minutum
	VII	8.75-10	9.375	1.25	8.85555555555556	52.7292328139999	7.08444444444445	Protaceratherium	minutum
	VIII	10-17.5	13.75	7.5	14.4821428571429	16.1083156779662	1.93095238095239	Protaceratherium	minutum
	IX	17.5-22.5	20	5	33.0511904761905	76.1356728567446	6.6102380952381	Protaceratherium	minutum
	X	20-27.5	23.75	7.5	21.8023809523809	44.7094580986151	2.90698412698412	Protaceratherium	minutum
	XI	25-37.5	31.25	12.5	18.7547619047619	32.4303738838807	1.50038095238095	Protaceratherium	minutum
	XII	35-50	42.5	15	16.9357142857143	38.4959883099488	1.12904761904762	Protaceratherium	minutum
	XIII	50-70	60	20	15.9440476190476	59.5597391046545	0.79720238095238	Protaceratherium	minutum
	XIV	62.5-80	71.25	17.5	7.79960317460317	79.7970058360819	0.445691609977324	Protaceratherium	minutum
	XV	75-95	85	20	3.66468253968254	95.4028925619826	0.183234126984127	Protaceratherium	minutum
	XVI	87.5-100	93.75	12.5	1.58730158730159	380.952380952364	0.126984126984127	Protaceratherium	minutum
	I	0.31-0.42	0.365	0.11	0	0	0	Mesaceratherium	paulhiacense
	II	0.42-0.83	0.625	0.41	0.75	20.101849370142	1.82926829268293	Mesaceratherium	paulhiacense
	III	0.83-2.5	1.665	1.67	0.916666666666667	6.08201878790895	0.548902195608783	Mesaceratherium	paulhiacense
	IV	2.5-3.75	3.125	1.25	3.70238095238095	33.1556503198294	2.96190476190476	Mesaceratherium	paulhiacense
	V	3.75-7.5	5.625	3.75	4.14642857142857	12.9125538718198	1.10571428571429	Mesaceratherium	paulhiacense
	VI	7.5-10	8.75	2.5	5.2297619047619	25.6724180752991	2.09190476190476	Mesaceratherium	paulhiacense
	VII	8.75-10	9.375	1.25	3.3547619047619	35.1953039622818	2.68380952380952	Mesaceratherium	paulhiacense
	VIII	10-17.5	13.75	7.5	8.04920634920635	14.7219137616943	1.07322751322751	Mesaceratherium	paulhiacense
	IX	17.5-22.5	20	5	12.9039682539683	39.7958684158999	2.58079365079366	Mesaceratherium	paulhiacense
	X	20-27.5	23.75	7.5	13.5492063492063	34.7771174226798	1.80656084656084	Mesaceratherium	paulhiacense
	XI	25-37.5	31.25	12.5	12.2634920634921	25.5505260329469	0.981079365079368	Mesaceratherium	paulhiacense
	XII	35-50	42.5	15	10.5611111111111	26.9407918045897	0.704074074074073	Mesaceratherium	paulhiacense
	XIII	50-70	60	20	7.68611111111111	24.6776577311181	0.384305555555556	Mesaceratherium	paulhiacense
	XIV	62.5-80	71.25	17.5	4.06944444444444	29.4842767295597	0.232539682539682	Mesaceratherium	paulhiacense
	XV	75-95	85	20	3.27777777777778	42.9313929313929	0.163888888888889	Mesaceratherium	paulhiacense
	XVI	87.5-100	93.75	12.5	0.53968253968254	79.9999999999999	0.0431746031746032	Mesaceratherium	paulhiacense

## Sheet: Mass estimates
															Hypsodonty		Mass estimates
Museum	Specimen	Site	Age	Genus	Species	Teeth	Position	Side	Wear stage		Length (m1/m2/M2)	Width (m1/m3)	Height (unworn m3)		m3 Janis/M3 Guérin		Legendre m1	Janis m1	Janis m2	Janis M2	Damuth m2	Damuth M2	F&K M1	F&K M2
SNMS A16-8	47940	Ulm-Westtangente	MN2	Protaceratherium	minutum	M2	Upper	Left	5		35	/	/							662.424491500922		547.679107897151		501.834423199325
SNMS A16-11	47977	Ulm-Westtangente	MN2	Protaceratherium	minutum	M1	Upper	Left	8		31.4	/	/										486.658137119638
SNMS A16-11	47980	Ulm-Westtangente	MN2	Protaceratherium	minutum	Hemi-mandible
						m2	Lower	Right	6		27.1	/	/						327.719082864675		294.588455176843
SNMS A16-11	47981	Ulm-Westtangente	MN2	Protaceratherium	minutum	Mandible
						m1	Lower	Left	8		27.7	16.2	/				397.27387519047	601.844155075946
						m2	Lower	Left	7		30.4	/	/						473.364263124374		419.200605886983
						m2	Lower	Right	7		30.9	/	/						498.731884626805		440.729917167187
SNMS A16-6	47928	Ulm-Westtangente	MN2	Protaceratherium	minutum	M2	Upper	Left	6		35.6	/	/							699.215413881825		576.625034841565		528.89649019269
SNMS A16-6	47922	Ulm-Westtangente	MN2	Protaceratherium	minutum	M1	Upper	Right	6		32	/	/										516.94798023702
SNMS A16-6	47920	Ulm-Westtangente	MN2	Protaceratherium	minutum	m1	Lower	Left	7		28	19	/				513.982548959723	623.354619385099
SNMS A16-6	47919	Ulm-Westtangente	MN2	Protaceratherium	minutum	Mandible
						m1	Lower	Right	5		26	14.8	/				314.820150401653	489.56810307244
						m1	Lower	Left	5		26	18	/				423.359539513039	489.56810307244
						m2	Lower	Right	5		29	/	/						407.074214268159		362.711941111549
						m2	Lower	Left	5		28	/	/						363.836026707269		325.668051855228
						m3	Lower	Right	2		28	20.9	21.5		1.02870813397129
						m3	Lower	Left	2		28	19	24.2		1.27368421052632
SNMS A16-6	47948	Ulm-Westtangente	MN2	Protaceratherium	minutum	M1	Upper	Left	6		30	/	/										420.760744177439
SNMS A16-6	47958	Ulm-Westtangente	MN2	Protaceratherium	minutum	Associated teeth
						m2	Lower	Right	5		29	/	/						407.074214268159		362.711941111549
						m3	Lower	Right	3		31.3	18.2	27.6		1.51648351648352
SNMS A16-6	47963	Ulm-Westtangente	MN2	Protaceratherium	minutum	M2	Upper	Left	6		37.7	/	/							839.006824983875		685.984481525498		631.371484572125
SNMS A16-6	47971	Ulm-Westtangente	MN2	Protaceratherium	minutum	Associated teeth
						m1	Lower	Right	6		28.6	17.8	/				480.845557627348	667.964324908283
SNMS A16-6	47973	Ulm-Westtangente	MN2	Protaceratherium	minutum	Bloc
						M1	Upper	Right	6		31	/	/										467.156305673672
						M2	Upper	Right	6		28	/	/							325.808596973472		278.540810496168		251.830604586517
SNMS A17-1	47986	Ulm-Westtangente	MN2	Protaceratherium	minutum	m1	Lower	Right	6		26.9	18.5	/				464.602350449063	547.006431714068
SNMS A17-1	47987	Ulm-Westtangente	MN2	Protaceratherium	minutum	m3	Lower	Right	3		30	28.7	27.4		0.954703832752613
SNMS A17-2	47993	Ulm-Westtangente	MN2	Protaceratherium	minutum	M1	Upper	Right	6		33	/	/										570.266526615629
SNMS A17-2	48037	Ulm-Westtangente	MN2	Protaceratherium	minutum	m3	Lower	Right	4		27	17	24.5		1.44117647058824
SNMS A17-2	48048	Ulm-Westtangente	MN2	Protaceratherium	minutum	M2	Upper	Left	5		34.7	/	/							644.536816738759		533.578483791351		488.661662708271
SNMS A17-2	48055	Ulm-Westtangente	MN2	Protaceratherium	minutum	M1	Upper	Right	6		32.3	/	/										532.567252533841
SNMS A17-3	48068	Ulm-Westtangente	MN2	Protaceratherium	minutum	Hemi-mandible
						m1	Lower	Left	8		28.3	20	/				564.499297747209	645.39230023738
						m2	Lower	Left	7		32.4	/	/						580.422223620386		509.768717883291
SNMS A17-3	48074	Ulm-Westtangente	MN2	Protaceratherium	minutum	m1	Lower	Left	6		30.7	18.6	/				572.093143446327	841.532908776063
SNMS A17-3	48080	Ulm-Westtangente	MN2	Protaceratherium	minutum	Hemi-mandible
						m1	Lower	Right	6		29	17.8	/				491.059119060802	698.903914861065
						m2	Lower	Right	5		29	/	/						407.074214268159		362.711941111549
SNMS A17-3	48081	Ulm-Westtangente	MN2	Protaceratherium	minutum	Hemi-mandible
						m2	Lower	Left	6		30	/	/						453.720095794086		402.496633248771
SNMS A17-3	48088	Ulm-Westtangente	MN2	Protaceratherium	minutum	M1	Upper	Right	6		30.7	/	/										452.886974152815
SNMS A17-7	48095	Ulm-Westtangente	MN2	Protaceratherium	minutum	Associated hemi-madibles
						m1	Lower	Left	8		28.6	18	/				489.04508731761	667.964324908283
						m1	Lower	Right	8		27.8	19.7	/				537.050382683314	608.956169370819
						m2	Lower	Left	6		32.6	/	/						591.96539589461		519.491005084096
						m2	Lower	Right	6		34	/	/						677.224302445456		591.071848506019
SNMS A17-7	48097	Ulm-Westtangente	MN2	Protaceratherium	minutum	m1	Lower	Left	8		27	18	/				448.242433192033	553.663471134118
SNMS B9-8	48101	Ulm-Westtangente	MN2	Protaceratherium	minutum	Associated hemi-madibles
						m1	Lower	Left	3		26	16.5	/				371.128170663462	489.56810307244
						m1	Lower	Right	3		27	16.4	/				389.34291869029	553.663471134118
SNMS B9-3	48106	Ulm-Westtangente	MN2	Protaceratherium	minutum	Maxillae
						M2	Upper	Right	6		31.4	/	/							469.068512657483		394.182040815964		358.841616015064
SNMS B9-3	47876	Ulm-Westtangente	MN2	Protaceratherium	minutum	Skull
						M1	Upper	Left	6		29	/	/										377.631336210903
						M1	Upper	Right	6		28.7	/	/										365.310085648044
						M2	Upper	Left	6		37.2	/	/							804.13052586291		658.787132420178		605.853854849669
						M2	Upper	Right	6		36.8	/	/							776.955353327346		637.556812348614		585.949180200066
SNMS B9-9	48120	Ulm-Westtangente	MN2	Protaceratherium	minutum	m1	Lower	Left	5		28	17.5	/				453.837134625875	623.354619385099
SNMS B9-9	48121	Ulm-Westtangente	MN2	Protaceratherium	minutum	m2	Lower	Right	3		32.4	/	/						580.422223620386		509.768717883291
SNMS B9-9	48122	Ulm-Westtangente	MN2	Protaceratherium	minutum	m2	Lower	Left	3		32.2	/	/						569.034750765772		500.169869563592
SNMS B9-9	48123	Ulm-Westtangente	MN2	Protaceratherium	minutum	Hemi-mandible
						m2	Lower	Left	6		32	/	/						557.80182471631		490.693644995656
SNMS B9-4	48128	Ulm-Westtangente	MN2	Protaceratherium	minutum	Hemi-mandible
						m2	Lower	Left	4		29.5	/	/						429.962373000478		382.255364604419
SNMS B10-4	48176	Ulm-Westtangente	MN2	Protaceratherium	minutum	Hemi-mandible
						m1	Lower	Right	7		26.6	17.5	/				419.941853220466	527.368439071643
						m2	Lower	Right	5		31	/	/						503.915155609087		445.123373824669
SNMS B10-4	48134	Ulm-Westtangente	MN2	Protaceratherium	minutum	m1	Lower	Left	7		38.7	22	/				1047.1226334427	1790.34919763967
SNMS B10-4	47871	Ulm-Westtangente	MN2	Protaceratherium	minutum	Skull
						M1	Upper	Left	8		28.5	/	/										357.251051250354
						M1	Upper	Right	8		28	/	/										337.638942972785
						M2	Upper	Left	6		35.1	/	/							668.461855872504		552.434207537554		506.278146133383
						M2	Upper	Right	6		35.6	/	/							699.215413881825		576.625034841565		528.89649019269
SNMS B10-4	48142	Ulm-Westtangente	MN2	Protaceratherium	minutum	m1	Lower	Left	7		28.6	17.6	/				472.693182660006	667.964324908283
SNMS B10-4	48144	Ulm-Westtangente	MN2	Protaceratherium	minutum	m3	Lower	Left	3		32.4	18	24.8		1.37777777777778
SNMS B10-4	48146	Ulm-Westtangente	MN2	Protaceratherium	minutum	Associated teeth
SNMS B10-5	48149	Ulm-Westtangente	MN2	Protaceratherium	minutum	Hemi-mandible
						m1	Lower	Right	4		30	16.4	/				456.643300787228	780.576173051798
SNMS B10-5	48152	Ulm-Westtangente	MN2	Protaceratherium	minutum	Mandible
						m1	Lower	Left	8		29	21.5					653.510112474359	698.903914861065
						m2	Lower	Left	7		33	/	/						615.523456272115		539.309158405866
						m2	Lower	Right	7		33.2	/	/						627.540656695796		549.40665653898
SNMS A21-12	48162	Ulm-Westtangente	MN2	Protaceratherium	minutum	M1	Upper	Right	6		33.4	/	/										592.610907983739
SNMS A21-12	48164	Ulm-Westtangente	MN2	Protaceratherium	minutum	M2	Upper	Right	5		35.3	/	/							680.649552203082		562.027229803432		515.245290543562
SNMS A21-12	48168	Ulm-Westtangente	MN2	Protaceratherium	minutum	Associated teeth
						m1	Lower	Left	8		27.2	18.4					468.606420521806	567.145678408193
						m2	Lower	Left	6		31.6	/	/						535.79500973688		472.105808371424
SNMS A21-12	48173	Ulm-Westtangente	MN2	Protaceratherium	minutum	Hemi-mandible
						m1	Lower	Right	6		26.7	17.3	/				415.050518136968	533.85917630499
						m2	Lower	Right	5		29.2	/	/						416.126261395254		370.446378917377
Mean Protaceratherium minutum															1.31276516162569		508.934543285738	685.335336489481	496.025018758435	644.097886238732	438.10733254749	532.533226262368	474.280385711462	487.947471356701		438.10733254749	685.335336489481	502.479781022087
(1 tooth par specimen only)															5		19	19	16	9	16	9	10	9
SNMS A16-8	47975	Ulm-Westtangente	MN2	Mesaceratherium	paulhiacense	Mandible
						m1	Lower	Left	8		41.2	30	/				1840.67813075716	2195.65916171239
						m2	Lower	Left	7		46.7	/	/						1869.88121129981		1566.03990144063
SNMS A16-11	47978	Ulm-Westtangente	MN2	Mesaceratherium	paulhiacense	m2	Lower	Right	7		48	/	/						2041.60612329249		1703.76855563884
SNMS A16-11	47982	Ulm-Westtangente	MN2	Mesaceratherium	paulhiacense	Mandible
						m1	Lower	Left	4		43.7	25	/				1527.10702275512	2660.53811190105
						m1	Lower	Right	4		43.7	25	/				1527.10702275512	2660.53811190105
SNMS A16-6	47945	Ulm-Westtangente	MN2	Mesaceratherium	paulhiacense	m3	Lower	Left	3		54.5	30.4	35		1.15131578947368
SNMS A16-6	47947	Ulm-Westtangente	MN2	Mesaceratherium	paulhiacense	M1	Upper	Left	6		44.4	/	/										1469.50167914965
SNMS A16-6	47953	Ulm-Westtangente	MN2	Mesaceratherium	paulhiacense	m2	Lower	Left	5		48	/	/						2041.60612329249		1703.76855563884
SNMS A16-6	47954	Ulm-Westtangente	MN2	Mesaceratherium	paulhiacense	m2	Lower	Right	5		49.3	/	/						2223.87381712798		1849.43913038403
SNMS A16-6	47964	Ulm-Westtangente	MN2	Mesaceratherium	paulhiacense	M2	Upper	Right	4		56.1	/	/							2969.62696998413		2287.48086377847		2156.18208124685
SNMS A16-6	47964	Ulm-Westtangente	MN2	Mesaceratherium	paulhiacense	M2	Upper	Left	4		54.7	/	/							2740.31001383233		2118.85676232712		1994.2106425862
SNMS A17-1	47988	Ulm-Westtangente	MN2	Mesaceratherium	paulhiacense	m1	Lower	Left	6		44.3	26.4	/				1692.94278980632	2781.48131907386
SNMS A17-1	47990	Ulm-Westtangente	MN2	Mesaceratherium	paulhiacense	m2	Lower	Right	7		49.3	/	/						2223.87381712798		1849.43913038403
SNMS A17-2	48023	Ulm-Westtangente	MN2	Mesaceratherium	paulhiacense	M1	Upper	Right	6		54.2	/	/										2776.36228423344
SNMS A17-2	48024	Ulm-Westtangente	MN2	Mesaceratherium	paulhiacense	M2	Upper	Right	5		58.6	/	/							3411.25683562899		2610.53654043536		2467.14017134802
SNMS A17-2	48053	Ulm-Westtangente	MN2	Mesaceratherium	paulhiacense	m1	Lower	Right	8		43.3	29	/				1885.25596873342	2581.96613701679
SNMS A17-3	48072	Ulm-Westtangente	MN2	Mesaceratherium	paulhiacense	m3	Lower	Right	1		45.8	24.7	39.8		1.61133603238866
SNMS A17-4	48093	Ulm-Westtangente	MN2	Mesaceratherium	paulhiacense	Hemi-mandible
						m2	Lower	Right	7		52	/	/						2637.61072240748		2178.36306599187
SNMS A17-7	48098	Ulm-Westtangente	MN2	Mesaceratherium	paulhiacense	Associated teeth
						M1	Upper	Left	6		43.5	/	/										1376.57266591741
						M2	Upper	Left	6		48.4	/	/							1856.98437716289		1462.45141080219		1366.35125097833
						M2	Upper	Right	6		49.3	/	/							1969.03394551985		1546.41539800645		1446.39586593474
SNMS B9-8	48102	Ulm-Westtangente	MN2	Mesaceratherium	paulhiacense	M2	Upper	Right	6		48.1	/	/							1820.62852516489		1435.15755449512		1340.3507980761
SNMS B9-9	48126	Ulm-Westtangente	MN2	Mesaceratherium	paulhiacense	Associated teeth
						M1	Upper	Left	6		48.2	/	/										1909.58266695197
						M2	Upper	Left	6		50.5	/	/							2125.52678638118		1663.30876349744		1557.97523375589
SNMS B9-4	48127	Ulm-Westtangente	MN2	Mesaceratherium	paulhiacense	Associated teeth
						M2	Upper	Left	6		50.8	/	/							2165.94091395694		1693.42921609989		1586.75202865672
SNMS B9-4	48129	Ulm-Westtangente	MN2	Mesaceratherium	paulhiacense	Associated teeth
						M1	Upper	Right	6		50.8	/	/										2257.99852650331
						M2	Upper	Right	6/8		50	/	/							2059.32368164474		1613.90925896611		1510.80183857301
SNMS B10-4	48139	Ulm-Westtangente	MN2	Mesaceratherium	paulhiacense	M1	Upper	Right	6		47.5	/	/										1822.5146444925
SNMS A21-12	48174	Ulm-Westtangente	MN2	Mesaceratherium	paulhiacense	Hemi-mandible
						m2	Lower	Right	5		39.8	/	/						1121.05218797907		958.607960753082
						m3	Lower	Right	2		46.8	22.8	43		1.8859649122807
																										min	max	median
Mean Mesaceratherium paulhiacense															1.54953891138102		1389.1967824104	2043.92894594082	2022.78628607533	2327.43152887556	1687.06090003305	1811.65907054678	1935.42207787471	1700.51808270438		1389.1967824104	2327.43152887556	1873.54057421075
(1 tooth par specimen only)														N =	3		4	4	7	7	7	7	6	7

## Sheet: Hypo
Species	Tooth	Position	Status	Hypo	Number	Freq	Total				All sites - All species - By Tooth
minutum	d1	Lower	Milk	Hypo	0	0	12
minutum	d1	Lower	Milk	Norm	12	1	12						Norm	Hypo	% Hypo			Milk	Permanent
minutum	D1	Upper	Milk	Hypo	2	0.153846153846154	13					d1	17	0	0		Hypo	9	70
minutum	D1	Upper	Milk	Norm	11	0.846153846153846	13					D1	16	4	20		Norm	86	301
minutum	d2	Lower	Milk	Hypo	0	0	12					d2	13	0	0		% Hypo	9.47368421052632	18.8679245283019
minutum	d2	Lower	Milk	Norm	12	1	12					D2	5	1	16.6666666666667
minutum	D2	Upper	Milk	Hypo	0	0	2					d3	15	2	11.7647058823529
minutum	D2	Upper	Milk	Norm	2	1	2					D3	3	2	40
minutum	d3	Lower	Milk	Hypo	0	0	9					d4	11	0	0
minutum	d3	Lower	Milk	Norm	9	1	9					D4	6	0	0			Upper	Lower
minutum	D3	Upper	Milk	Hypo	1	0.333333333333333	3					p2	25	1	3.84615384615385		Hypo	39	40
minutum	D3	Upper	Milk	Norm	2	0.666666666666667	3					P2	27	10	27.027027027027		Norm	160	227
minutum	d4	Lower	Milk	Hypo	0	0	9					p3	26	11	29.7297297297297		% Hypo	19.5979899497487	14.9812734082397
minutum	d4	Lower	Milk	Norm	9	1	9					P3	21	7	25
minutum	D4	Upper	Milk	Hypo	0	0	5					p4	32	7	17.948717948718
minutum	D4	Upper	Milk	Norm	5	1	5					P4	18	6	25
minutum	p2	Lower	Permanent	Hypo	1	0.0476190476190476	21					m1	34	4	10.5263157894737
minutum	p2	Lower	Permanent	Norm	20	0.952380952380952	21					M1	19	2	9.52380952380952
minutum	P2	Upper	Permanent	Hypo	8	0.32	25					m2	29	5	14.7058823529412
minutum	P2	Upper	Permanent	Norm	17	0.68	25					M2	20	3	13.0434782608696
minutum	p3	Lower	Permanent	Hypo	8	0.363636363636364	22					m3	25	10	28.5714285714286
minutum	p3	Lower	Permanent	Norm	14	0.636363636363636	22					M3	25	4	13.7931034482759
minutum	P3	Upper	Permanent	Hypo	6	0.333333333333333	18
minutum	P3	Upper	Permanent	Norm	12	0.666666666666667	18
minutum	p4	Lower	Permanent	Hypo	7	0.233333333333333	30
minutum	p4	Lower	Permanent	Norm	23	0.766666666666667	30
minutum	P4	Upper	Permanent	Hypo	2	0.153846153846154	13
minutum	P4	Upper	Permanent	Norm	11	0.846153846153846	13
minutum	m1	Lower	Permanent	Hypo	4	0.133333333333333	30
minutum	m1	Lower	Permanent	Norm	26	0.866666666666667	30					Norm	Hypo	% Hypo
minutum	M1	Upper	Permanent	Hypo	0	0	13				P. minutum	264	53	16.7192429022082
minutum	M1	Upper	Permanent	Norm	13	1	13				M. paulhiacense	123	26	17.4496644295302
minutum	m2	Lower	Permanent	Hypo	4	0.166666666666667	24
minutum	m2	Lower	Permanent	Norm	20	0.833333333333333	24
minutum	M2	Upper	Permanent	Hypo	0	0	13
minutum	M2	Upper	Permanent	Norm	13	1	13
minutum	m3	Lower	Permanent	Hypo	8	0.32	25
minutum	m3	Lower	Permanent	Norm	17	0.68	25
minutum	M3	Upper	Permanent	Hypo	2	0.111111111111111	18
minutum	M3	Upper	Permanent	Norm	16	0.888888888888889	18
paulhiacense	d1	Lower	Milk	Hypo	0	0	5
paulhiacense	d1	Lower	Milk	Norm	5	1	5
paulhiacense	D1	Upper	Milk	Hypo	2	0.285714285714286	7
paulhiacense	D1	Upper	Milk	Norm	5	0.714285714285714	7
paulhiacense	d2	Lower	Milk	Hypo	0	0	1
paulhiacense	d2	Lower	Milk	Norm	1	1	1
paulhiacense	D2	Upper	Milk	Hypo	1	0.25	4
paulhiacense	D2	Upper	Milk	Norm	3	0.75	4
paulhiacense	d3	Lower	Milk	Hypo	2	0.25	8
paulhiacense	d3	Lower	Milk	Norm	6	0.75	8
paulhiacense	D3	Upper	Milk	Hypo	1	0.5	2
paulhiacense	D3	Upper	Milk	Norm	1	0.5	2
paulhiacense	d4	Lower	Milk	Hypo	0	0	2
paulhiacense	d4	Lower	Milk	Norm	2	1	2
paulhiacense	D4	Upper	Milk	Hypo	0	0	1
paulhiacense	D4	Upper	Milk	Norm	1	1	1
paulhiacense	p2	Lower	Permanent	Hypo	0	0	5
paulhiacense	p2	Lower	Permanent	Norm	5	1	5
paulhiacense	P2	Upper	Permanent	Hypo	2	0.166666666666667	12
paulhiacense	P2	Upper	Permanent	Norm	10	0.833333333333333	12
paulhiacense	p3	Lower	Permanent	Hypo	3	0.2	15
paulhiacense	p3	Lower	Permanent	Norm	12	0.8	15
paulhiacense	P3	Upper	Permanent	Hypo	1	0.1	10
paulhiacense	P3	Upper	Permanent	Norm	9	0.9	10
paulhiacense	p4	Lower	Permanent	Hypo	0	0	9
paulhiacense	p4	Lower	Permanent	Norm	9	1	9
paulhiacense	P4	Upper	Permanent	Hypo	4	0.363636363636364	11
paulhiacense	P4	Upper	Permanent	Norm	7	0.636363636363636	11
paulhiacense	m1	Lower	Permanent	Hypo	0	0	8
paulhiacense	m1	Lower	Permanent	Norm	8	1	8
paulhiacense	M1	Upper	Permanent	Hypo	2	0.25	8
paulhiacense	M1	Upper	Permanent	Norm	6	0.75	8
paulhiacense	m2	Lower	Permanent	Hypo	1	0.1	10
paulhiacense	m2	Lower	Permanent	Norm	9	0.9	10
paulhiacense	M2	Upper	Permanent	Hypo	3	0.3	10
paulhiacense	M2	Upper	Permanent	Norm	7	0.7	10
paulhiacense	m3	Lower	Permanent	Hypo	2	0.2	10
paulhiacense	m3	Lower	Permanent	Norm	8	0.8	10
paulhiacense	M3	Upper	Permanent	Hypo	2	0.181818181818182	11
paulhiacense	M3	Upper	Permanent	Norm	9	0.818181818181818	11

## Sheet: Mesowear
Museum	Specimen	Site	Age	Genus	Species	Teeth	Position	Side	Wear stage	Mesowear Score	Mesowear Ruler
SNMS A16-8	47940	Ulm-Westtangente	MN2	Protaceratherium	minutum	M2	Upper	Left	5	0	0
SNMS A16-11	47977	Ulm-Westtangente	MN2	Protaceratherium	minutum	M1	Upper	Left	8	1	2
SNMS A16-6	47928	Ulm-Westtangente	MN2	Protaceratherium	minutum	M2	Upper	Left	6	1	2
SNMS A16-6	47922	Ulm-Westtangente	MN2	Protaceratherium	minutum	M1	Upper	Right	6	1	2
SNMS A16-6	47948	Ulm-Westtangente	MN2	Protaceratherium	minutum	M1	Upper	Left	6	1	2
SNMS A16-6	47963	Ulm-Westtangente	MN2	Protaceratherium	minutum	M2	Upper	Left	6	1	3
SNMS A16-6	47973	Ulm-Westtangente	MN2	Protaceratherium	minutum	M1	Upper	Right	6	1	1
SNMS A16-6	47973	Ulm-Westtangente	MN2	Protaceratherium	minutum	M2	Upper	Right	6	1	2
SNMS A17-2	47993	Ulm-Westtangente	MN2	Protaceratherium	minutum	M1	Upper	Right	6	1	2
SNMS A17-2	48048	Ulm-Westtangente	MN2	Protaceratherium	minutum	M2	Upper	Left	5	1	1
SNMS A17-2	48055	Ulm-Westtangente	MN2	Protaceratherium	minutum	M1	Upper	Right	6	1	2
SNMS B9-3	48106	Ulm-Westtangente	MN2	Protaceratherium	minutum	M2	Upper	Right	6	0	1
SNMS B9-3	47876	Ulm-Westtangente	MN2	Protaceratherium	minutum	M1	Upper	Left	6	1	2
SNMS B9-3	47876	Ulm-Westtangente	MN2	Protaceratherium	minutum	M2	Upper	Left	6	1	2
SNMS B9-3	47876	Ulm-Westtangente	MN2	Protaceratherium	minutum	M2	Upper	Right	6	1	2
SNMS B10-4	47871	Ulm-Westtangente	MN2	Protaceratherium	minutum	M1	Upper	Right	8	1	2
SNMS B10-4	47871	Ulm-Westtangente	MN2	Protaceratherium	minutum	M2	Upper	Right	6	1	2
SNMS A21-12	48162	Ulm-Westtangente	MN2	Protaceratherium	minutum	M1	Upper	Right	6	1	2
SNMS A21-12	48164	Ulm-Westtangente	MN2	Protaceratherium	minutum	M2	Upper	Right	5	1	2
Mean Protaceratherium minutum									Mean	0.894736842105263	1.78947368421053
									N	19	19
							Only one tooth/specimen		Mean	0.875	1.75
									N	16	16
									SD	0.341565025531987	0.683130051063973
SNMS A16-6	47947	Ulm-Westtangente	MN2	Mesaceratherium	paulhiacense	M1	Upper	Left	6	1	2
SNMS A16-6	47964	Ulm-Westtangente	MN2	Mesaceratherium	paulhiacense	M2	Upper	Right	4	1	2
SNMS A16-6	47964	Ulm-Westtangente	MN2	Mesaceratherium	paulhiacense	M2	Upper	Left	4	1	2
SNMS A17-2	48023	Ulm-Westtangente	MN2	Mesaceratherium	paulhiacense	M1	Upper	Right	6	1	1
SNMS A17-2	48024	Ulm-Westtangente	MN2	Mesaceratherium	paulhiacense	M2	Upper	Right	5	1	2
SNMS A17-7	48098	Ulm-Westtangente	MN2	Mesaceratherium	paulhiacense	M2	Upper	Left	6	2	4
SNMS A17-7	48098	Ulm-Westtangente	MN2	Mesaceratherium	paulhiacense	M2	Upper	Right	6	2	4
SNMS A17-7	48098	Ulm-Westtangente	MN2	Mesaceratherium	paulhiacense	M3	Upper	Left	6	2	4
SNMS B9-8	48102	Ulm-Westtangente	MN2	Mesaceratherium	paulhiacense	M2	Upper	Right	6	1	3
SNMS B9-9	48126	Ulm-Westtangente	MN2	Mesaceratherium	paulhiacense	M1	Upper	Left	6	1	3
SNMS B9-9	48126	Ulm-Westtangente	MN2	Mesaceratherium	paulhiacense	M2	Upper	Left	6	1	2
SNMS B9-4	48127	Ulm-Westtangente	MN2	Mesaceratherium	paulhiacense	M2	Upper	Left	6	3	4
SNMS B9-4	48127	Ulm-Westtangente	MN2	Mesaceratherium	paulhiacense	M2	Upper	Right	6	3	4
SNMS B9-4	48129	Ulm-Westtangente	MN2	Mesaceratherium	paulhiacense	M1	Upper	Right	6	1	2
SNMS B9-4	48129	Ulm-Westtangente	MN2	Mesaceratherium	paulhiacense	M2	Upper	Right	6/8	1	1
SNMS B10-4	48139	Ulm-Westtangente	MN2	Mesaceratherium	paulhiacense	M1	Upper	Right	6	1	2
SNMS B10-5	47877	Ulm-Westtangente	MN2	Mesaceratherium	paulhiacense	M1-2 ectoloph	Upper	Left	5/7	1	2
Mean Mesaceratherium paulhiacense									Mean	1.41176470588235	2.58823529411765
									N	17	17
							Only one tooth/specimen		Mean	1.25	2.25
									N	12	12
									SD	0.621581560508061	0.965307299163423

## Sheet: Microwear
	Number	Site	Age	Genus	Species	Tooth	Position	Side	Cusp	Facet	Asfc	Smfc	H9	H81	epLsar	NewepLsar
#											9	9	9	9	10	10
#											Fractal complexity (Asfc)	Scale of max complexity (Smfc)	HAsfc9 (HAsfc9)	HAsfc81 (HAsfc81)	Length-scale anisotropy (Sfrax) (epLsar)	Length-scale anisotropy (NewEplsar)
#											<no unit>	µm²	<no unit>	<no unit>	<no unit>	<no unit>
E:\DMTA Post doc\SSFA-ISO-RAW --- PS8-Zinv-SNMS_47871-UM2d-ptc-hsb.mnt	47871	Ulm-W	MN2	Protaceratherium	minutum	M2	Upper	Right	Protocone	Grinding	0.8341	2.3739	0.1072	0.3492	0.0012	0.0180
E:\DMTA Post doc\SSFA-ISO-RAW --- PS8-Zinv-SNMS_47876-UM2d-ptc-hsb.mnt	47876	Ulm-W	MN2	Protaceratherium	minutum	M2	Upper	Right	Protocone	Grinding	0.9587	0.7396	0.1800	0.2727	0.0072	0.0171
D:\DMTA Post doc\Ulm-Westangente\Protaceratherium minutum\SSFA-ISO-RAW --- PS8-Zinv-SNMS_A16-6-9-lm1s-ptcd-hsb.mnt	47920	Ulm-W	MN2	Protaceratherium	minutum	M1	Lower	Left	Protoconid	Grinding	1.2818	2.3739	0.1639	0.2963	0.0044	0.0158
D:\DMTA Post doc\Ulm-Westangente\Protaceratherium minutum\SSFA-ISO-RAW --- PS8-Zinv-SNMS_A16-6-43-um2s-ptc-hsb.mnt	47963	Ulm-W	MN2	Protaceratherium	minutum	M2	Upper	Left	Protocone	Grinding	0.9711	1.3250	0.3146	0.4689	0.0052	0.0159
E:\DMTA Post doc\SSFA-ISO-RAW --- PS8-Zinv-SNMS_47977-UM1s-ptc-hsb.mnt	47977	Ulm-W	MN2	Protaceratherium	minutum	M1	Upper	Left	Protocone	Grinding	4.271513023	78.51601877	0.71687528	1.326657741	0.008913234	0.013903621
E:\DMTA Post doc\SSFA-ISO-RAW --- PS8-Zinv-SNMS_47980-lm2d-ptcd-hsb.mnt	47980	Ulm-W	MN2	Protaceratherium	minutum	m2	Lower	Right	Protoconid	Grinding	0.7803	4.2532	0.1137	0.3292	0.0044	0.0159
D:\DMTA Post doc\Ulm-Westangente\Protaceratherium minutum\SSFA-ISO-RAW --- PS8-Zinv-SNMS_A17-1-D-lm1d-hyp-hsb.mnt	47986	Ulm-W	MN2	Protaceratherium	minutum	M1	Lower	Right	Hypoconid	Grinding	3.3821	58.6590	2.1287	2.7815	0.0084	0.0145
D:\DMTA Post doc\Ulm-Westangente\Protaceratherium minutum\SSFA-ISO-RAW --- PS8-Zinv-SNMS_A17-2-3-um1d-ptc-hsb.mnt	47993	Ulm-W	MN2	Protaceratherium	minutum	M1	Upper	Right	Protocone	Grinding	0.6237	1.7736	0.1326	0.3514	0.0076	0.0186
D:\DMTA Post doc\Ulm-Westangente\Protaceratherium minutum\SSFA-ISO-RAW --- PS8-Zinv-SNMS_A17-3-1-lm2s-hyp-hsb.mnt	48068	Ulm-W	MN2	Protaceratherium	minutum	M2	Lower	Left	Hypoconid	Grinding	1.9320	13.6526	0.2656	0.4015	0.0067	0.0150
D:\DMTA Post doc\Ulm-Westangente\Protaceratherium minutum\SSFA-ISO-RAW --- PS8-Zinv-SNMS_A17-3-NA-lm1s-ptcd-hsb.mnt	48074	Ulm-W	MN2	Protaceratherium	minutum	M1	Lower	Left	Hypoconid	Grinding	1.6514	2.3739	0.2296	0.4364	0.0037	0.0174
D:\DMTA Post doc\Ulm-Westangente\Protaceratherium minutum\SSFA-ISO-RAW --- PS8-Zinv-SNMS_A17-3-12-lm2s-ptcd-hsb.mnt	48081	Ulm-W	MN2	Protaceratherium	minutum	M2	Lower	Left	Protoconid	Grinding	1.0916	1.7736	0.0945	0.3015	0.0038	0.0184
D:\DMTA Post doc\Ulm-Westangente\Protaceratherium minutum\SSFA-ISO-RAW --- PS8-Zinv-SNMS_A17-3-20-um3d-ptc-hsb.mnt	48089	Ulm-W	MN2	Protaceratherium	minutum	M3	Upper	Right	Protocone	Grinding	0.9264	3.1776	0.6314	0.9802	0.0072	0.0204
D:\DMTA Post doc\Ulm-Westangente\Protaceratherium minutum\SSFA-ISO-RAW --- PS8-Zinv-SNMS_A17-7-B-lm1s-hyp-hsb.mnt	48095	Ulm-W	MN2	Protaceratherium	minutum	M1	Lower	Left	Hypoconid	Grinding	1.4755	2.3739	0.2632	0.4226	0.0040	0.0166
E:\DMTA Post doc\SSFA-ISO-RAW --- PS8-Zinv-SNMS_48104-lm2s-hypd-hsb.mnt	48104	Ulm-W	MN2	Protaceratherium	minutum	m2	Lower	Left	Hypoconid	Grinding	1.1435	1.3250	0.1402	0.3173	0.0028	0.0180
E:\DMTA Post doc\SSFA-ISO-RAW --- PS8-Zinv-SNMS_48107-lm2d-hypd-hsb.mnt	48107	Ulm-W	MN2	Protaceratherium	minutum	m2	Lower	Right	Hypoconid	Grinding	0.8120	2.3739	0.2498	0.4461	0.0047	0.0178
E:\DMTA Post doc\SSFA-ISO-RAW --- PS8-Zinv-SNMS_48128-lm2s-ptcd-hsb.mnt	48128	Ulm-W	MN2	Protaceratherium	minutum	m2	Lower	Left	Protoconid	Grinding	3.7540	0.9899	0.3969	0.6828	0.0049	0.0168
E:\DMTA Post doc\SSFA-ISO-RAW --- PS8-Zinv-SNMS_48132-lm1s-ptcd-hsb.mnt	48132	Ulm-W	MN2	Protaceratherium	minutum	m1	Lower	Left	Protoconid	Grinding	1.9794	0.9899	0.2469	0.4807	0.0022	0.0167
E:\DMTA Post doc\SSFA-ISO-RAW --- PS8-Zinv-SNMS_48134-lm1s-ptcd-hsb.mnt	48134	Ulm-W	MN2	Protaceratherium	minutum	m1	Lower	Left	Protoconid	Grinding	1.8458	252.0310	0.5830	1.6422	0.0083	0.0158
E:\DMTA Post doc\SSFA-ISO-RAW --- PS8-Zinv-SNMS_48163-UM2s-ptc-hsb.mnt	48163	Ulm-W	MN2	Protaceratherium	minutum	M2	Upper	Left	Protocone	Grinding	0.4682	1.7736	0.3011	0.7361	0.0031	0.0172
E:\DMTA Post doc\SSFA-ISO-RAW --- PS8-Zinv-SNMS_48168-lm2s-hypd-hsb.mnt	48168	Ulm-W	MN2	Protaceratherium	minutum	m2	Lower	Left	Hypoconid	Grinding	1.2013	2.3739	0.3532	0.5276	0.0022	0.0180
E:\DMTA Post doc\SSFA-ISO-RAW --- PS8-Zinv-SNMS_48176-lm2d-hypd-hsb.mnt	48176	Ulm-W	MN2	Protaceratherium	minutum	m2	Lower	Right	Hypoconid	Grinding	4.8254	0.6229	0.2431	0.7661	0.0109	0.0130
E:\DMTA Post doc\SSFA-ISO-RAW --- PS8-Zinv-SNMS_47871-UM2s-ptc-no-hsb.mnt	47871	Ulm-W	MN2	Protaceratherium	minutum	M2	Upper	Left	Protocone	Shearing	0.5511	0.9899	0.1904	0.4107	0.0084	0.0141
E:\DMTA Post doc\SSFA-ISO-RAW --- PS8-Zinv-SNMS_47876-UM2d-ptc-no-hsb.mnt	47876	Ulm-W	MN2	Protaceratherium	minutum	M2	Upper	Right	Protocone	Shearing	1.3634	1.7736	0.1552	0.3719	0.0042	0.0189
D:\DMTA Post doc\Ulm-Westangente\Protaceratherium minutum\SSFA-ISO-RAW --- PS8-Zinv-SNMS_A17-2-64-um1d-ptc-nohsb.mnt	48055	Ulm-W	MN2	Protaceratherium	minutum	M1	Upper	Right	Protocone	Shearing	0.7677	2.3739	0.3081	0.4063	0.0091	0.0213
D:\DMTA Post doc\Ulm-Westangente\Protaceratherium minutum\SSFA-ISO-RAW --- PS8-Zinv-SNMS_A17-3-1-lm2s-hyp-nohsb.mnt	48068	Ulm-W	MN2	Protaceratherium	minutum	M2	Lower	Left	Hypoconid	Shearing	0.6448	4.2532	0.5193	0.6705	0.0081	0.0147
D:\DMTA Post doc\Ulm-Westangente\Protaceratherium minutum\SSFA-ISO-RAW --- PS8-Zinv-SNMS_A17-3-20-um3d-ptc-nohsb.mnt	48089	Ulm-W	MN2	Protaceratherium	minutum	M3	Upper	Right	Protocone	Shearing	0.4467	4.2532	0.3925	0.4787	0.0097	0.0212
E:\DMTA Post doc\SSFA-ISO-RAW --- PS8-Zinv-SNMS_48107-lm2d-hypd-no-hsb.mnt	48107	Ulm-W	MN2	Protaceratherium	minutum	m2	Lower	Right	Hypoconid	Shearing	0.4132	4.2532	0.3192	0.5324	0.0079	0.0171
E:\DMTA Post doc\SSFA-ISO-RAW --- PS8-Zinv-SNMS_48132-lm1s-ptcd-no-hsb.mnt	48132	Ulm-W	MN2	Protaceratherium	minutum	m1	Lower	Left	Protoconid	Shearing	1.9749	1.7736	0.1326	0.3275	0.0009	0.0173
E:\DMTA Post doc\SSFA-ISO-RAW --- PS8-Zinv-SNMS_48164-UM2d-ptc-no-hsb.mnt	48164	Ulm-W	MN2	Protaceratherium	minutum	M2	Upper	Right	Protocone	Shearing	0.7910	2.3739	0.1558	0.3040	0.0084	0.0211
E:\DMTA Post doc\SSFA-ISO-RAW --- PS8-Zinv-SNMS_48176-lm2d-ptcd-no-hsb.mnt	48176	Ulm-W	MN2	Protaceratherium	minutum	m2	Lower	Right	Protoconid	Shearing	2.2129	1.7736	0.3970	0.6043	0.0049	0.0196
										Mean Gr	1.72427754264762	20.7545761487429	0.374091823999524	0.681760982528571	0.00515044943965	0.0167157239238095
										SD Gr	1.25430103786581	56.7202330588708	0.437127275314267	0.598111635510273	0.00252169758274366	0.00171829721619597
										Mean Sh	1.01840498477778	2.64646750437778	0.285579019455556	0.456257304733333	0.00683340978307778	0.0183651289477778
										SD Sh	0.673278456335185	1.27100529416693	0.135255145035665	0.125287568607114	0.00288962639609295	0.00274712286957494
#											9	9	9	9	10	10
#											Fractal complexity (Asfc)	Scale of max complexity (Smfc)	HAsfc9 (HAsfc9)	HAsfc81 (HAsfc81)	Length-scale anisotropy (Sfrax) (epLsar)	Length-scale anisotropy (NewEplsar)
#											<no unit>	µm²	<no unit>	<no unit>	<no unit>	<no unit>
D:\DMTA Post doc\Ulm-Westangente\Mesaceratherium paulhiacense\SSFA-ISO-RAW --- PS8-Zinv-SNMS_A16-11-C-lm2d-ptc-hsb.mnt	47978	Ulm-W	MN2	Mesaceratherium	paulhiacense	M2	Lower	Right	Protoconid	Grinding	1.2392	0.9899	0.3480	0.5487	0.0038	0.0167
D:\DMTA Post doc\Ulm-Westangente\Mesaceratherium paulhiacense\SSFA-ISO-RAW --- PS8-Zinv-SNMS_A16-11-C-lm2d-ptc-nohsb.mnt	47978	Ulm-W	MN2	Mesaceratherium	paulhiacense	M2	Lower	Right	Protoconid	Shearing	0.9706	2.3739	0.4976	0.5640	0.0034	0.0191
D:\DMTA Post doc\Ulm-Westangente\Mesaceratherium paulhiacense\SSFA-ISO-RAW --- PS8-Zinv-SNMS_A16-6-28-um1s-ptc-hsb.mnt	47947	Ulm-W	MN2	Mesaceratherium	paulhiacense	M1	Upper	Left	Protocone	Grinding	0.8437	1.3250	0.2429	0.3088	0.0057	0.0156
D:\DMTA Post doc\Ulm-Westangente\Mesaceratherium paulhiacense\SSFA-ISO-RAW --- PS8-Zinv-SNMS_A16-6-34-lm2d-ptc-hsb.mnt	47954	Ulm-W	MN2	Mesaceratherium	paulhiacense	M2	Lower	Right	Protoconid	Grinding	1.1770	2.3739	0.1350	0.2837	0.0020	0.0168
D:\DMTA Post doc\Ulm-Westangente\Mesaceratherium paulhiacense\SSFA-ISO-RAW --- PS8-Zinv-SNMS_A16-6-7-um3s-ptc-hsb.mnt	47926	Ulm-W	MN2	Mesaceratherium	paulhiacense	M3	Upper	Left	Protocone	Grinding	0.5409	4.2532	0.1266	0.2952	0.0023	0.0183
D:\DMTA Post doc\Ulm-Westangente\Mesaceratherium paulhiacense\SSFA-ISO-RAW --- PS8-Zinv-SNMS_A16-6-7-um3s-ptc-nohsb.mnt	47926	Ulm-W	MN2	Mesaceratherium	paulhiacense	M3	Upper	Left	Protocone	Shearing	0.9380	58.6590	0.4920	0.8402	0.0062	0.0204
D:\DMTA Post doc\Ulm-Westangente\Mesaceratherium paulhiacense\SSFA-ISO-RAW --- PS8-Zinv-SNMS_A17-1-H-lm2d-hyp-nohsb.mnt	47990	Ulm-W	MN2	Mesaceratherium	paulhiacense	M2	Lower	Right	Hypoconid	Shearing	0.8809	2.3739	0.1861	0.3569	0.0047	0.0196
D:\DMTA Post doc\Ulm-Westangente\Mesaceratherium paulhiacense\SSFA-ISO-RAW --- PS8-Zinv-SNMS_A17-1-H-lm2d-ptcd-hsb.mnt	47990	Ulm-W	MN2	Mesaceratherium	paulhiacense	M2	Lower	Right	Protoconid	Grinding	1.8340	1.3250	0.3381	0.4578	0.0039	0.0166
D:\DMTA Post doc\Ulm-Westangente\Mesaceratherium paulhiacense\SSFA-ISO-RAW --- PS8-Zinv-SNMS_A17-3-4-lm3d-ptcd-hsb.mnt	48071	Ulm-W	MN2	Mesaceratherium	paulhiacense	M3	Lower	Right	Protoconid	Grinding	2.2175	1.7736	0.2760	0.4167	0.0031	0.0165
D:\DMTA Post doc\Ulm-Westangente\Mesaceratherium paulhiacense\SSFA-ISO-RAW --- PS8-Zinv-SNMS_A17-7-E-um1s-ptc-hsb.mnt	48098	Ulm-W	MN2	Mesaceratherium	paulhiacense	M1	Upper	Left	Protocone	Grinding	0.6125	4.2532	0.2454	0.4048	0.0066	0.0152
D:\DMTA Post doc\Ulm-Westangente\Mesaceratherium paulhiacense\SSFA-ISO-RAW --- PS8-Zinv-SNMS_A17-7-E-um1s-ptc-nohsb.mnt	48098	Ulm-W	MN2	Mesaceratherium	paulhiacense	M1	Upper	Left	Protocone	Shearing	0.5438	1.7736	0.1842	0.3188	0.0037	0.0192
D:\DMTA Post doc\Ulm-Westangente\Mesaceratherium paulhiacense\SSFA-ISO-RAW --- PS8-Zinv-SNMS_A21-12-V-um2d-ptc-hsb.mnt	48174	Ulm-W	MN2	Mesaceratherium	paulhiacense	M2	Upper	Right	Protocone	Grinding	2.5853	1.7736	0.2157	0.5899	0.0034	0.0164
D:\DMTA Post doc\Ulm-Westangente\Mesaceratherium paulhiacense\SSFA-ISO-RAW --- PS8-Zinv-SNMS_A21-12-V-um2d-ptc-nohsb.mnt	48174	Ulm-W	MN2	Mesaceratherium	paulhiacense	M2	Upper	Right	Protocone	Shearing	0.5191	4.2532	0.3830	0.8334	0.0055	0.0155
D:\DMTA Post doc\Ulm-Westangente\Mesaceratherium paulhiacense\SSFA-ISO-RAW --- PS8-Zinv-SNMS_B10-4-I-um1d-ptc-hsb.mnt	48139	Ulm-W	MN2	Mesaceratherium	paulhiacense	M1	Upper	Right	Protocone	Grinding	0.6071	2.3739	0.2560	0.4278	0.0032	0.0190
D:\DMTA Post doc\Ulm-Westangente\Mesaceratherium paulhiacense\SSFA-ISO-RAW --- PS8-Zinv-SNMS_B9-9-A-um2s-ptc-hsb.mnt	48126	Ulm-W	MN2	Mesaceratherium	paulhiacense	M2	Upper	Left	Protocone	Grinding	0.9608	3.1776	0.1861	0.3154	0.0026	0.0172
D:\DMTA Post doc\Ulm-Westangente\Mesaceratherium paulhiacense\SSFA-ISO-RAW --- PS8-Zinv-SNMS_B9-9-E-um3d-ptc-hsb.mnt	48108	Ulm-W	MN2	Mesaceratherium	paulhiacense	M3	Upper	Right	Protocone	Grinding	1.9510	1.3250	0.2814	0.4044	0.0026	0.0187
										Mean Gr	1.32445279108182	2.26764078249091	0.241007091136364	0.404839770109091	0.00357841840118182	0.0169898039954545
										SD Gr	0.711823337916985	1.16284554798226	0.072077893371487	0.101145458059544	0.00141248263106922	0.00119526897489383
										Mean Sh	0.77049820934	13.8867304892	0.34857157532	0.58266237604	0.0047148756898	0.01874881678
										SD Sh	0.220712835762034	25.0458269456799	0.156007309325328	0.250073849576199	0.00119989289171776	0.00187779759525084
MANOVA (Species * Facet)
Data multivariate normal according to Shapiro-Wilk normality test (0.51971, p-value = 4.686e-11)
Df Pillai approx F num Df den Df Pr(>F)
Species 1 0.059056 0.61194 4 39 0.65653
Facet 1 0.189261 2.27607 4 39 0.07842 .
Species:Facet 1 0.084473 0.89960 4 39 0.47357
Residuals 42
ANOVAs
NewepLsar
Df Sum Sq Mean Sq F value Pr(>F)
Facet 1 2.817e-05 2.817e-05 8.263 0.00621 **
Residuals 44 1.500e-04 3.409e-06
Asfc
Df Sum Sq Mean Sq F value Pr(>F)
Facet 1 4.20 4.204 4.435 0.041 *
Residuals 44 41.71 0.948
H9
Df Sum Sq Mean Sq F value Pr(>F)
Facet 1 0.004 0.00401 0.041 0.84
Residuals 44 4.258 0.09677
H81
Df Sum Sq Mean Sq F value Pr(>F)
Facet 1 0.071 0.07064 0.377 0.542
Residuals 44 8.238 0.18722

## Sheet: RData
Museum	Specimen	Site	Age	Genus	Species	Teeth	Position	Side	Wear	Hypo	Defect	Multiple	Localization	Severity	MS	Ruler	Remarks	Status		Rcode
SMNS	47940	Ulm-Westtangente	MN2	Protaceratherium	minutum	M2	Upper	Left	5	0	0	0	0	0	0	0	/	Permanent
SMNS	47974	Ulm-Westtangente	MN2	Protaceratherium	minutum	P4	Upper	Left	6	0	0	0	0	0	NA	NA	/	Permanent		Hypo
SMNS	47975	Ulm-Westtangente	MN2	Mesaceratherium	paulhiacense	p2	Lower	Right	7	0	0	0	0	0	NA	NA	/	Permanent		0	absent
SMNS	47975	Ulm-Westtangente	MN2	Mesaceratherium	paulhiacense	p3	Lower	Left	7	1	1	1	1	2	NA	NA	/	Permanent		1	present
SMNS	47975	Ulm-Westtangente	MN2	Mesaceratherium	paulhiacense	p3	Lower	Right	7	1	1	1	1	2	NA	NA	/	Permanent
SMNS	47975	Ulm-Westtangente	MN2	Mesaceratherium	paulhiacense	p4	Lower	Left	6	0	0	0	0	0	NA	NA	/	Permanent
SMNS	47975	Ulm-Westtangente	MN2	Mesaceratherium	paulhiacense	p4	Lower	Right	6	0	0	0	0	0	NA	NA	/	Permanent		Defect
SMNS	47975	Ulm-Westtangente	MN2	Mesaceratherium	paulhiacense	m1	Lower	Left	8	0	0	0	0	0	NA	NA	/	Permanent		0	No defect
SMNS	47975	Ulm-Westtangente	MN2	Mesaceratherium	paulhiacense	m1	Lower	Right	8	0	0	0	0	0	NA	NA	/	Permanent		1	LEH
SMNS	47975	Ulm-Westtangente	MN2	Mesaceratherium	paulhiacense	m2	Lower	Left	7	0	0	0	0	0	NA	NA	/	Permanent		2	Pits
SMNS	47975	Ulm-Westtangente	MN2	Mesaceratherium	paulhiacense	m2	Lower	Right	7	0	0	0	0	0	NA	NA	/	Permanent		3	Aplasia
SMNS	47975	Ulm-Westtangente	MN2	Mesaceratherium	paulhiacense	m3	Lower	Left	5	0	0	0	0	0	NA	NA	/	Permanent		4	LEH + Pits
SMNS	47975	Ulm-Westtangente	MN2	Mesaceratherium	paulhiacense	m3	Lower	Right	5	0	0	0	0	0	NA	NA	/	Permanent		5	LEH + Aplasia
SMNS	47977	Ulm-Westtangente	MN2	Protaceratherium	minutum	M1	Upper	Left	8	0	0	0	0	0	1	2	/	Permanent		6	Pits + Aplasia
SMNS	47978	Ulm-Westtangente	MN2	Mesaceratherium	paulhiacense	m2	Lower	Right	7	0	0	0	0	0	NA	NA	/	Permanent		7	LEH + Pits + Aplasia
SMNS	47979	Ulm-Westtangente	MN2	Mesaceratherium	paulhiacense	p2	Lower	Left	4	0	0	0	0	0	NA	NA	/	Permanent		8	Other
SMNS	47979	Ulm-Westtangente	MN2	Mesaceratherium	paulhiacense	p3	Lower	Left	7	0	0	0	0	0	NA	NA	/	Permanent		9	LEH + Other
SMNS	47980	Ulm-Westtangente	MN2	Protaceratherium	minutum	p2	Lower	Right	5	0	0	0	0	0	NA	NA	/	Permanent		10	LEH + Pits + Other
SMNS	47980	Ulm-Westtangente	MN2	Protaceratherium	minutum	p3	Lower	Right	6	0	0	0	0	0	NA	NA	/	Permanent		11	Pits + Other
SMNS	47980	Ulm-Westtangente	MN2	Protaceratherium	minutum	p4	Lower	Right	6	0	0	0	0	0	NA	NA	/	Permanent
SMNS	47980	Ulm-Westtangente	MN2	Protaceratherium	minutum	m1	Lower	Right	7	0	0	0	0	0	NA	NA	/	Permanent
SMNS	47980	Ulm-Westtangente	MN2	Protaceratherium	minutum	m2	Lower	Right	6	0	0	0	0	0	NA	NA	/	Permanent
SMNS	47980	Ulm-Westtangente	MN2	Protaceratherium	minutum	m3	Lower	Right	5	0	0	0	0	0	NA	NA	/	Permanent		Localization
SMNS	47981	Ulm-Westtangente	MN2	Protaceratherium	minutum	p2	Lower	Left	NA	0	0	0	0	0	NA	NA	/	Permanent		0	No defect
SMNS	47981	Ulm-Westtangente	MN2	Protaceratherium	minutum	p3	Lower	Left	7	0	0	0	0	0	NA	NA	/	Permanent		1	Labial
SMNS	47981	Ulm-Westtangente	MN2	Protaceratherium	minutum	p4	Lower	Left	7	0	0	0	0	0	NA	NA	/	Permanent		2	Lingual
SMNS	47981	Ulm-Westtangente	MN2	Protaceratherium	minutum	m1	Lower	Left	8	0	0	0	0	0	NA	NA	/	Permanent		3	Both
SMNS	47981	Ulm-Westtangente	MN2	Protaceratherium	minutum	m2	Lower	Left	7	0	0	0	0	0	NA	NA	/	Permanent		4	Distal
SMNS	47981	Ulm-Westtangente	MN2	Protaceratherium	minutum	m2	Lower	Right	7	0	0	0	0	0	NA	NA	/	Permanent
SMNS	47981	Ulm-Westtangente	MN2	Protaceratherium	minutum	m3	Lower	Left	6	0	0	0	0	0	NA	NA	/	Permanent
SMNS	47981	Ulm-Westtangente	MN2	Protaceratherium	minutum	m3	Lower	Right	6	0	0	0	0	0	NA	NA	/	Permanent
SMNS	47982	Ulm-Westtangente	MN2	Mesaceratherium	paulhiacense	d1	Lower	Left	2	0	0	0	0	0	NA	NA	/	Milk		Severity
SMNS	47982	Ulm-Westtangente	MN2	Mesaceratherium	paulhiacense	d1	Lower	Right	2	0	0	0	0	0	NA	NA	/	Milk		0	No defect
SMNS	47982	Ulm-Westtangente	MN2	Mesaceratherium	paulhiacense	d2	Lower	Left	5	0	0	0	0	0	NA	NA	/	Milk		1	Very light
SMNS	47982	Ulm-Westtangente	MN2	Mesaceratherium	paulhiacense	d3	Lower	Left	6	0	0	0	0	0	NA	NA	/	Milk		2	Light
SMNS	47982	Ulm-Westtangente	MN2	Mesaceratherium	paulhiacense	d3	Lower	Right	6	0	0	0	0	0	NA	NA	/	Milk		3	Middle
SMNS	47982	Ulm-Westtangente	MN2	Mesaceratherium	paulhiacense	d4	Lower	Left	6	0	0	0	0	0	NA	NA	/	Milk		4	Severe
SMNS	47982	Ulm-Westtangente	MN2	Mesaceratherium	paulhiacense	d4	Lower	Right	6	0	0	0	0	0	NA	NA	/	Milk
SMNS	47982	Ulm-Westtangente	MN2	Mesaceratherium	paulhiacense	m1	Lower	Left	4	0	0	0	0	0	NA	NA	/	Permanent
SMNS	47982	Ulm-Westtangente	MN2	Mesaceratherium	paulhiacense	m1	Lower	Right	4	0	0	0	0	0	NA	NA	/	Permanent
SMNS	47928	Ulm-Westtangente	MN2	Protaceratherium	minutum	M2	Upper	Left	6	0	0	0	0	0	1	2	/	Permanent
SMNS	47921	Ulm-Westtangente	MN2	Mesaceratherium	paulhiacense	D2	Upper	Right	5	0	0	0	0	0	NA	NA	/	Milk
SMNS	47922	Ulm-Westtangente	MN2	Protaceratherium	minutum	M1	Upper	Right	6	0	0	0	0	0	1	2	/	Permanent
SMNS	47923	Ulm-Westtangente	MN2	Mesaceratherium	paulhiacense	D1	Upper	Right	7	0	0	0	0	0	NA	NA	/	Milk
SMNS	47924	Ulm-Westtangente	MN2	Mesaceratherium	paulhiacense	D1	Upper	Left	8	1	1	1	3	2	NA	NA	/	Milk
SMNS	47925	Ulm-Westtangente	MN2	Mesaceratherium	paulhiacense	D1	Upper	Left	6	0	0	0	0	0	NA	NA	/	Milk
SMNS	47926	Ulm-Westtangente	MN2	Mesaceratherium	paulhiacense	M3	Upper	Left	7	1	2	2	2	2	NA	NA	/	Permanent
SMNS	47927	Ulm-Westtangente	MN2	Protaceratherium	minutum	D1	Upper	Left	7	0	0	0	0	0	NA	NA	/	Milk
SMNS	47920	Ulm-Westtangente	MN2	Protaceratherium	minutum	p4	Lower	Left	5	0	0	0	0	0	NA	NA	/	Permanent
SMNS	47920	Ulm-Westtangente	MN2	Protaceratherium	minutum	m1	Lower	Left	7	0	0	0	0	0	NA	NA	/	Permanent
SMNS	47929	Ulm-Westtangente	MN2	Protaceratherium	minutum	p2	Lower	Left	4	0	0	0	0	0	NA	NA	/	Permanent
SMNS	47930	Ulm-Westtangente	MN2	Mesaceratherium	paulhiacense	P4	Upper	Left	5	1	1	2	1	1	NA	NA	/	Permanent
SMNS	47931	Ulm-Westtangente	MN2	Mesaceratherium	paulhiacense	P2	Upper	Right	1	0	0	0	0	0	NA	NA	/	Permanent
SMNS	47932	Ulm-Westtangente	MN2	Protaceratherium	minutum	M1	Upper	Right	6	0	0	0	0	0	NA	NA	/	Permanent
SMNS	47933	Ulm-Westtangente	MN2	Mesaceratherium	paulhiacense	d3	Lower	Right	5	0	0	0	0	0	NA	NA	/	Milk
SMNS	47934	Ulm-Westtangente	MN2	Mesaceratherium	paulhiacense	p2	Lower	Right	6	0	0	0	0	0	NA	NA	/	Permanent
SMNS	47934	Ulm-Westtangente	MN2	Mesaceratherium	paulhiacense	p3	Lower	Right	7	0	0	0	0	0	NA	NA	/	Permanent
SMNS	47935	Ulm-Westtangente	MN2	Protaceratherium	minutum	p2	Lower	Right	5	0	0	0	0	0	NA	NA	/	Permanent
SMNS	47936	Ulm-Westtangente	MN2	Protaceratherium	minutum	p2	Lower	Right	4	0	0	0	0	0	NA	NA	/	Permanent
SMNS	47937	Ulm-Westtangente	MN2	Protaceratherium	minutum	p2	Lower	Right	6	0	0	0	0	0	NA	NA	/	Permanent
SMNS	47938	Ulm-Westtangente	MN2	Protaceratherium	minutum	p3	Lower	Left	5	1	1	2	1	4	NA	NA	/	Permanent
SMNS	47939	Ulm-Westtangente	MN2	Mesaceratherium	paulhiacense	p3	Lower	Left	1	0	0	0	0	0	NA	NA	/	Permanent
SMNS	47919	Ulm-Westtangente	MN2	Protaceratherium	minutum	d1	Lower	Right	3	0	0	0	0	0	NA	NA	/	Milk
SMNS	47919	Ulm-Westtangente	MN2	Protaceratherium	minutum	d1	Lower	Left	3	0	0	0	0	0	NA	NA	/	Milk
SMNS	47919	Ulm-Westtangente	MN2	Protaceratherium	minutum	p2	Lower	Right	4	0	0	0	0	0	NA	NA	/	Permanent
SMNS	47919	Ulm-Westtangente	MN2	Protaceratherium	minutum	p2	Lower	Left	4	0	0	0	0	0	NA	NA	/	Permanent
SMNS	47919	Ulm-Westtangente	MN2	Protaceratherium	minutum	p3	Lower	Right	5	1	1	2	1	1	NA	NA	/	Permanent
SMNS	47919	Ulm-Westtangente	MN2	Protaceratherium	minutum	p3	Lower	Left	5	1	1	2	1	1	NA	NA	/	Permanent
SMNS	47919	Ulm-Westtangente	MN2	Protaceratherium	minutum	p4	Lower	Right	5	0	0	0	0	0	NA	NA	/	Permanent
SMNS	47919	Ulm-Westtangente	MN2	Protaceratherium	minutum	p4	Lower	Left	5	0	0	0	0	0	NA	NA	/	Permanent
SMNS	47919	Ulm-Westtangente	MN2	Protaceratherium	minutum	m1	Lower	Right	5	0	0	0	0	0	NA	NA	/	Permanent
SMNS	47919	Ulm-Westtangente	MN2	Protaceratherium	minutum	m1	Lower	Left	5	0	0	0	0	0	NA	NA	/	Permanent
SMNS	47919	Ulm-Westtangente	MN2	Protaceratherium	minutum	m2	Lower	Right	5	0	0	0	0	0	NA	NA	/	Permanent
SMNS	47919	Ulm-Westtangente	MN2	Protaceratherium	minutum	m2	Lower	Left	5	0	0	0	0	0	NA	NA	/	Permanent
SMNS	47919	Ulm-Westtangente	MN2	Protaceratherium	minutum	m3	Lower	Right	2	0	0	0	0	0	NA	NA	/	Permanent
SMNS	47919	Ulm-Westtangente	MN2	Protaceratherium	minutum	m3	Lower	Left	2	0	0	0	0	0	NA	NA	/	Permanent
SMNS	47942	Ulm-Westtangente	MN2	Protaceratherium	minutum	P2	Upper	Right	7	1	4	2	3	2	NA	NA	Pits always at the same place near occlusal surface, could be congenital?	Permanent
SMNS	47942	Ulm-Westtangente	MN2	Protaceratherium	minutum	P3	Upper	Right	6	1	4	2	3	2	NA	NA	Pits always at the same place near occlusal surface, could be congenital?	Permanent
SMNS	47942	Ulm-Westtangente	MN2	Protaceratherium	minutum	P4	Upper	Right	7	1	3	1	1	2	NA	NA	Pits always at the same place near occlusal surface, could be congenital?	Permanent
SMNS	47943	Ulm-Westtangente	MN2	Mesaceratherium	paulhiacense	d3	Lower	Left	7	0	0	0	0	0	NA	NA	/	Milk
SMNS	47944	Ulm-Westtangente	MN2	Mesaceratherium	paulhiacense	d3	Lower	Left	8	0	0	0	0	0	NA	NA	/	Milk
SMNS	47945	Ulm-Westtangente	MN2	Mesaceratherium	paulhiacense	m3	Lower	Left	3	0	0	0	0	0	NA	NA	/	Permanent
SMNS	47946	Ulm-Westtangente	MN2	Mesaceratherium	paulhiacense	P4	Upper	Left	1	1	1	1	3	2	NA	NA	/	Permanent
SMNS	47947	Ulm-Westtangente	MN2	Mesaceratherium	paulhiacense	M1	Upper	Left	6	1	1	4	2	2	1	2	/	Permanent
SMNS	47948	Ulm-Westtangente	MN2	Protaceratherium	minutum	M1	Upper	Left	6	0	0	0	0	0	1	2	/	Permanent
SMNS	47949	Ulm-Westtangente	MN2	Protaceratherium	minutum	P4	Upper	Right	6	0	0	0	0	0	NA	NA	/	Permanent
SMNS	47950	Ulm-Westtangente	MN2	Protaceratherium	minutum	M2	Upper	Right	5	0	0	0	0	0	NA	NA	/	Permanent
SMNS	47950	Ulm-Westtangente	MN2	Protaceratherium	minutum	M3	Upper	Right	5	0	0	0	0	0	NA	NA	/	Permanent
SMNS	47951	Ulm-Westtangente	MN2	Mesaceratherium	paulhiacense	d1	Lower	Right	3	0	0	0	0	0	NA	NA	/	Milk
SMNS	47952	Ulm-Westtangente	MN2	Mesaceratherium	paulhiacense	D3	Upper	Left	6	1	1	1	2	3	NA	NA	/	Milk
SMNS	47953	Ulm-Westtangente	MN2	Mesaceratherium	paulhiacense	m2	Lower	Left	5	0	0	0	0	0	NA	NA	/	Permanent
SMNS	47954	Ulm-Westtangente	MN2	Mesaceratherium	paulhiacense	m2	Lower	Right	5	1	1	1	3	1	NA	NA	/	Permanent
SMNS	47955	Ulm-Westtangente	MN2	Mesaceratherium	paulhiacense	P4	Upper	Right	6	0	0	0	0	0	NA	NA	/	Permanent
SMNS	47956	Ulm-Westtangente	MN2	Mesaceratherium	paulhiacense	P4	Upper	Left	5	0	0	0	0	0	NA	NA	/	Permanent
SMNS	47957	Ulm-Westtangente	MN2	Mesaceratherium	paulhiacense	p3	Lower	Left	7	0	0	0	0	0	NA	NA	/	Permanent
SMNS	47958	Ulm-Westtangente	MN2	Protaceratherium	minutum	m2	Lower	Right	5	0	0	0	0	0	NA	NA	/	Permanent
SMNS	47958	Ulm-Westtangente	MN2	Protaceratherium	minutum	m3	Lower	Right	3	1	1	1	1	2	NA	NA	/	Permanent
SMNS	47959	Ulm-Westtangente	MN2	Protaceratherium	minutum	d4	Lower	Left	6	0	0	0	0	0	NA	NA	/	Milk
SMNS	47960	Ulm-Westtangente	MN2	Mesaceratherium	paulhiacense	P3	Upper	Right	6	0	0	0	0	0	NA	NA	Crushed	Permanent
SMNS	47961	Ulm-Westtangente	MN2	Mesaceratherium	paulhiacense	d3	Lower	Left	6	0	0	0	0	0	NA	NA	Crushed	Milk
SMNS	47962	Ulm-Westtangente	MN2	Mesaceratherium	paulhiacense	P3	Upper	Left	6	0	0	0	0	0	NA	NA	/	Permanent
SMNS	47963	Ulm-Westtangente	MN2	Protaceratherium	minutum	M2	Upper	Left	6	0	0	0	0	0	1	3	/	Permanent
SMNS	47964	Ulm-Westtangente	MN2	Mesaceratherium	paulhiacense	M2	Upper	Right	4	0	0	0	0	0	1	2	Associated	Permanent
SMNS	47964	Ulm-Westtangente	MN2	Mesaceratherium	paulhiacense	M2	Upper	Left	4	0	0	0	0	0	1	2	Associated	Permanent
SMNS	47966	Ulm-Westtangente	MN2	Protaceratherium	minutum	d2	Lower	Right	3	0	0	0	0	0	NA	NA	/	Milk
SMNS	47967	Ulm-Westtangente	MN2	Protaceratherium	minutum	d2	Lower	Right	7	0	0	0	0	0	NA	NA	/	Milk
SMNS	47968	Ulm-Westtangente	MN2	Protaceratherium	minutum	d2	Lower	Right	5	0	0	0	0	0	NA	NA	/	Milk
SMNS	47969	Ulm-Westtangente	MN2	Protaceratherium	minutum	d2	Lower	Right	6	0	0	0	0	0	NA	NA	/	Milk
SMNS	47970	Ulm-Westtangente	MN2	Protaceratherium	minutum	d2	Lower	Left	7	0	0	0	0	0	NA	NA	/	Milk
SMNS	47971	Ulm-Westtangente	MN2	Protaceratherium	minutum	p4	Lower	Right	6/7	1	4	3	1	3	NA	NA	/	Permanent
SMNS	47971	Ulm-Westtangente	MN2	Protaceratherium	minutum	m1	Lower	Right	6	0	0	0	0	0	NA	NA	/	Permanent
SMNS	47972	Ulm-Westtangente	MN2	Mesaceratherium	paulhiacense	D2	Upper	Right	6	0	0	0	0	0	NA	NA	/	Milk
SMNS	47972	Ulm-Westtangente	MN2	Mesaceratherium	paulhiacense	D3	Upper	Right	5	0	0	0	0	0	NA	NA	/	Milk
SMNS	47972	Ulm-Westtangente	MN2	Mesaceratherium	paulhiacense	D4	Upper	Right	2	0	0	0	0	0	NA	NA	/	Milk
SMNS	47973	Ulm-Westtangente	MN2	Protaceratherium	minutum	P2	Upper	Left	6	0	0	0	0	0	NA	NA	/	Permanent
SMNS	47973	Ulm-Westtangente	MN2	Protaceratherium	minutum	P3	Upper	Left	7	0	0	0	0	0	NA	NA	/	Permanent
SMNS	47973	Ulm-Westtangente	MN2	Protaceratherium	minutum	M1	Upper	Right	6	0	0	0	0	0	1	1	/	Permanent
SMNS	47973	Ulm-Westtangente	MN2	Protaceratherium	minutum	M2	Upper	Right	6	0	0	0	0	0	1	2	/	Permanent
SMNS	47973	Ulm-Westtangente	MN2	Protaceratherium	minutum	M3	Upper	Right	5	0	0	0	0	0	NA	NA	/	Permanent
SMNS	46961	Ulm-Westtangente	MN2	Protaceratherium	minutum	D1	Upper	Right	4/5	0	0	0	0	0	NA	NA	/	Milk
SMNS	46961	Ulm-Westtangente	MN2	Protaceratherium	minutum	D2	Upper	Right	4/5	0	0	0	0	0	NA	NA	/	Milk
SMNS	46961	Ulm-Westtangente	MN2	Protaceratherium	minutum	D3	Upper	Right	4/5	0	0	0	0	0	NA	NA	/	Milk
SMNS	46961	Ulm-Westtangente	MN2	Protaceratherium	minutum	D4	Upper	Right	4/5	0	0	0	0	0	NA	NA	/	Milk
SMNS	46961	Ulm-Westtangente	MN2	Protaceratherium	minutum	d2	Lower	Left	3	0	0	0	0	0	NA	NA	/	Milk
SMNS	46961	Ulm-Westtangente	MN2	Protaceratherium	minutum	d2	Lower	Right	3	0	0	0	0	0	NA	NA	/	Milk
SMNS	46961	Ulm-Westtangente	MN2	Protaceratherium	minutum	d3	Lower	Left	4	0	0	0	0	0	NA	NA	/	Milk
SMNS	46961	Ulm-Westtangente	MN2	Protaceratherium	minutum	d3	Lower	Right	4	0	0	0	0	0	NA	NA	/	Milk
SMNS	46961	Ulm-Westtangente	MN2	Protaceratherium	minutum	d4	Lower	Left	4	0	0	0	0	0	NA	NA	/	Milk
SMNS	46961	Ulm-Westtangente	MN2	Protaceratherium	minutum	d4	Lower	Right	4	0	0	0	0	0	NA	NA	/	Milk
SMNS	47983	Ulm-Westtangente	MN2	Protaceratherium	minutum	d1	Lower	Left	1	0	0	0	0	0	NA	NA	/	Milk
SMNS	47983	Ulm-Westtangente	MN2	Protaceratherium	minutum	d2	Lower	Left	3	0	0	0	0	0	NA	NA	/	Milk
SMNS	47983	Ulm-Westtangente	MN2	Protaceratherium	minutum	d3	Lower	Left	3	0	0	0	0	0	NA	NA	/	Milk
SMNS	47983	Ulm-Westtangente	MN2	Protaceratherium	minutum	d4	Lower	Left	2	0	0	0	0	0	NA	NA	/	Milk
SMNS	47984	Ulm-Westtangente	MN2	Protaceratherium	minutum	p3	Lower	Right	7	1	1	1	1	1	NA	NA	/	Permanent
SMNS	47985	Ulm-Westtangente	MN2	Protaceratherium	minutum	p4	Lower	Left	1	0	0	0	0	0	NA	NA	/	Permanent
SMNS	47986	Ulm-Westtangente	MN2	Protaceratherium	minutum	m1	Lower	Right	6	1	1	1	1	1	NA	NA	/	Permanent
SMNS	47987	Ulm-Westtangente	MN2	Protaceratherium	minutum	m3	Lower	Right	3	1	1	2	4	2	NA	NA	/	Permanent
SMNS	47988	Ulm-Westtangente	MN2	Mesaceratherium	paulhiacense	m1	Lower	Left	6	0	0	0	0	0	NA	NA	/	Permanent
SMNS	47989	Ulm-Westtangente	MN2	Protaceratherium	minutum	P3	Upper	Right	1	0	0	0	0	0	NA	NA	/	Permanent
SMNS	47990	Ulm-Westtangente	MN2	Mesaceratherium	paulhiacense	m2	Lower	Right	7	0	0	0	0	0	NA	NA	/	Permanent
SMNS	47991	Ulm-Westtangente	MN2	Mesaceratherium	paulhiacense	D1	Upper	Right	6	0	0	0	0	0	NA	NA	/	Milk
SMNS	47992	Ulm-Westtangente	MN2	Mesaceratherium	paulhiacense	D1	Upper	Left	5	1	1	1	1	3	NA	NA	/	Milk
SMNS	47993	Ulm-Westtangente	MN2	Protaceratherium	minutum	M1	Upper	Right	6	0	0	0	0	0	1	2	/	Permanent
SMNS	47995	Ulm-Westtangente	MN2	Protaceratherium	minutum	M3	Upper	Left	6	0	0	0	0	0	NA	NA	/	Permanent
SMNS	47996	Ulm-Westtangente	MN2	Protaceratherium	minutum	M3	Upper	Right	6	0	0	0	0	0	NA	NA	/	Permanent
SMNS	47997	Ulm-Westtangente	MN2	Mesaceratherium	paulhiacense	p3	Lower	Left	6	0	0	0	0	0	NA	NA	/	Permanent
SMNS	47998	Ulm-Westtangente	MN2	Mesaceratherium	paulhiacense	P2	Upper	Right	7	1	3	1	1	4	NA	NA	Could be P. cf. platydon	Permanent
SMNS	47999	Ulm-Westtangente	MN2	Protaceratherium	minutum	d1	Lower	Left	3	0	0	0	0	0	NA	NA	/	Milk
SMNS	48000	Ulm-Westtangente	MN2	Protaceratherium	minutum	d1	Lower	Left	3	0	0	0	0	0	NA	NA	/	Milk
SMNS	48001	Ulm-Westtangente	MN2	Protaceratherium	minutum	d1	Lower	Left	2	0	0	0	0	0	NA	NA	/	Milk
SMNS	48002	Ulm-Westtangente	MN2	Protaceratherium	minutum	d1	Lower	Right	3	0	0	0	0	0	NA	NA	/	Milk
SMNS	48003	Ulm-Westtangente	MN2	Protaceratherium	minutum	d1	Lower	Right	3	0	0	0	0	0	NA	NA	/	Milk
SMNS	48004	Ulm-Westtangente	MN2	Protaceratherium	minutum	d1	Lower	Right	4	0	0	0	0	0	NA	NA	/	Milk
SMNS	48005	Ulm-Westtangente	MN2	Protaceratherium	minutum	d1	Lower	Right	5	0	0	0	0	0	NA	NA	/	Milk
SMNS	48006	Ulm-Westtangente	MN2	Protaceratherium	minutum	d1	Lower	Right	2	0	0	0	0	0	NA	NA	/	Milk
SMNS	48007	Ulm-Westtangente	MN2	Protaceratherium	minutum	D1	Upper	Left	5	0	0	0	0	0	NA	NA	Associated	Milk
SMNS	48007	Ulm-Westtangente	MN2	Protaceratherium	minutum	D1	Upper	Right	5	0	0	0	0	0	NA	NA	Associated	Milk
SMNS	48009	Ulm-Westtangente	MN2	Protaceratherium	minutum	D1	Upper	Right	7	0	0	0	0	0	NA	NA	/	Milk
SMNS	48010	Ulm-Westtangente	MN2	Protaceratherium	minutum	D1	Upper	Right	8	0	0	0	0	0	NA	NA	/	Milk
SMNS	48011	Ulm-Westtangente	MN2	Protaceratherium	minutum	D1	Upper	Left	6	0	0	0	0	0	NA	NA	/	Milk
SMNS	48012	Ulm-Westtangente	MN2	Protaceratherium	minutum	D1	Upper	Left	6	0	0	0	0	0	NA	NA	/	Milk
SMNS	48013	Ulm-Westtangente	MN2	Protaceratherium	minutum	p2	Lower	Right	2	0	0	0	0	0	NA	NA	/	Permanent
SMNS	48014	Ulm-Westtangente	MN2	Protaceratherium	minutum	p2	Lower	Right	8	0	0	0	0	0	NA	NA	/	Permanent
SMNS	48015	Ulm-Westtangente	MN2	Protaceratherium	minutum	p2	Lower	Right	4	0	0	0	0	0	NA	NA	/	Permanent
SMNS	48016	Ulm-Westtangente	MN2	Protaceratherium	minutum	P2	Upper	Right	1	0	0	0	0	0	NA	NA	/	Permanent
SMNS	48017	Ulm-Westtangente	MN2	Protaceratherium	minutum	P2	Upper	Left	7	1	4	2	1	3	NA	NA	/	Permanent
SMNS	48018	Ulm-Westtangente	MN2	Mesaceratherium	paulhiacense	P3	Upper	Left	7	0	0	0	0	0	NA	NA	/	Permanent
SMNS	48019	Ulm-Westtangente	MN2	Mesaceratherium	paulhiacense	m3	Lower	Left	6	0	0	0	0	0	NA	NA	/	Permanent
SMNS	48021	Ulm-Westtangente	MN2	Mesaceratherium	paulhiacense	p4	Lower	Right	6	0	0	0	0	0	NA	NA	/	Permanent
SMNS	48022	Ulm-Westtangente	MN2	Protaceratherium	minutum	P3	Upper	Left	6	0	0	0	0	0	NA	NA	/	Permanent
SMNS	48023	Ulm-Westtangente	MN2	Mesaceratherium	paulhiacense	M1	Upper	Right	6	1	2	1	2	2	1	1	/	Permanent
SMNS	48024	Ulm-Westtangente	MN2	Mesaceratherium	paulhiacense	M2	Upper	Right	5	1	1	1	2	3	1	2	/	Permanent
SMNS	48025	Ulm-Westtangente	MN2	Mesaceratherium	paulhiacense	P4	Upper	Right	6/7	0	0	0	0	0	NA	NA	/	Permanent
SMNS	48026	Ulm-Westtangente	MN2	Protaceratherium	minutum	P3	Upper	Left	6	0	0	0	0	0	NA	NA	/	Permanent
SMNS	48027	Ulm-Westtangente	MN2	Protaceratherium	minutum	P2	Upper	Right	7	0	0	0	0	0	NA	NA	/	Permanent
SMNS	48028	Ulm-Westtangente	MN2	Protaceratherium	minutum	P2	Upper	Right	6	1	3	1	1	4	NA	NA	/	Permanent
SMNS	48029	Ulm-Westtangente	MN2	Mesaceratherium	paulhiacense	D2	Upper	Right	5	1	2	1	1	2	NA	NA	/	Milk
SMNS	48030	Ulm-Westtangente	MN2	Protaceratherium	minutum	P3	Upper	Left	6	1	1	1	1	3	NA	NA	/	Permanent
SMNS	48031	Ulm-Westtangente	MN2	Protaceratherium	minutum	D1	Upper	Right	8	0	0	0	0	0	NA	NA	/	Milk
SMNS	48032	Ulm-Westtangente	MN2	Protaceratherium	minutum	D1	Upper	Right	8	0	0	0	0	0	NA	NA	/	Milk
SMNS	48034	Ulm-Westtangente	MN2	Protaceratherium	minutum	D1	Upper	Left	7	0	0	0	0	0	NA	NA	/	Milk
SMNS	48035	Ulm-Westtangente	MN2	Protaceratherium	minutum	p4	Lower	Left	5	0	0	0	0	0	NA	NA	/	Permanent
SMNS	48036	Ulm-Westtangente	MN2	Protaceratherium	minutum	p4	Lower	Left	1	0	0	0	0	0	NA	NA	/	Permanent
SMNS	48037	Ulm-Westtangente	MN2	Protaceratherium	minutum	m3	Lower	Right	4	0	0	0	0	0	NA	NA	/	Permanent
SMNS	48038	Ulm-Westtangente	MN2	Protaceratherium	minutum	P2	Upper	Right	6	0	0	0	0	0	NA	NA	/	Permanent
SMNS	48039	Ulm-Westtangente	MN2	Protaceratherium	minutum	d3	Lower	Left	5	0	0	0	0	0	NA	NA	/	Milk
SMNS	48040	Ulm-Westtangente	MN2	Protaceratherium	minutum	d3	Lower	Left	4	0	0	0	0	0	NA	NA	/	Milk
SMNS	48041	Ulm-Westtangente	MN2	Mesaceratherium	paulhiacense	d1	Lower	Right	1	0	0	0	0	0	NA	NA	/	Milk
SMNS	48042	Ulm-Westtangente	MN2	Mesaceratherium	paulhiacense	d1	Lower	Right	3	0	0	0	0	0	NA	NA	/	Milk
SMNS	48043	Ulm-Westtangente	MN2	Protaceratherium	minutum	p3	Lower	Right	1	0	0	0	0	0	NA	NA	/	Permanent
SMNS	48044	Ulm-Westtangente	MN2	Protaceratherium	minutum	p4	Lower	Left	2	0	0	0	0	0	NA	NA	/	Permanent
SMNS	48045	Ulm-Westtangente	MN2	Mesaceratherium	paulhiacense	p3	Lower	Right	7	0	0	0	0	0	NA	NA	/	Permanent
SMNS	48046	Ulm-Westtangente	MN2	Mesaceratherium	paulhiacense	p2	Lower	Left	6	0	0	0	0	0	NA	NA	/	Permanent
SMNS	48047	Ulm-Westtangente	MN2	Protaceratherium	minutum	p3	Lower	Left	6	1	2	1	2	2	NA	NA	/	Permanent
SMNS	48048	Ulm-Westtangente	MN2	Protaceratherium	minutum	M2	Upper	Left	5	0	0	0	0	0	1	1	/	Permanent
SMNS	48049	Ulm-Westtangente	MN2	Protaceratherium	minutum	P2	Upper	Left	6	0	0	0	0	0	NA	NA	/	Permanent
SMNS	48050	Ulm-Westtangente	MN2	Protaceratherium	minutum	D3	Upper	Left	4	1	1	1	1	3	NA	NA	/	Milk
SMNS	48051	Ulm-Westtangente	MN2	Protaceratherium	minutum	D4	Upper	Left	6	0	0	0	0	0	NA	NA	/	Milk
SMNS	48052	Ulm-Westtangente	MN2	Protaceratherium	minutum	P3	Upper	Left	6	0	0	0	0	0	NA	NA	/	Permanent
SMNS	48053	Ulm-Westtangente	MN2	Mesaceratherium	paulhiacense	m1	Lower	Right	8	0	0	0	0	0	NA	NA	/	Permanent
SMNS	48054	Ulm-Westtangente	MN2	Protaceratherium	minutum	P4	Upper	Left	5	1	1	1	2	2	NA	NA	Could be P. cf. platydon	Permanent
SMNS	48055	Ulm-Westtangente	MN2	Protaceratherium	minutum	M1	Upper	Right	6	0	0	0	0	0	1	2	/	Permanent
SMNS	48056	Ulm-Westtangente	MN2	Mesaceratherium	paulhiacense	D2	Upper	Left	6	0	0	0	0	0	NA	NA	Could be P. cf. platydon	Milk
SMNS	48057	Ulm-Westtangente	MN2	Protaceratherium	minutum	D4	Upper	Left	6	0	0	0	0	0	NA	NA	/	Milk
SMNS	48058	Ulm-Westtangente	MN2	Protaceratherium	minutum	D4	Upper	Left	6	0	0	0	0	0	NA	NA	/	Milk
SMNS	48059	Ulm-Westtangente	MN2	Protaceratherium	minutum	D4	Upper	Left	6	0	0	0	0	0	NA	NA	/	Milk
SMNS	48060	Ulm-Westtangente	MN2	Protaceratherium	minutum	P4	Upper	Right	5	0	0	0	0	0	NA	NA	Could be P. cf. platydon	Permanent
SMNS	48061	Ulm-Westtangente	MN2	Protaceratherium	minutum	d3	Lower	Right	4	0	0	0	0	0	NA	NA	/	Milk
SMNS	48062	Ulm-Westtangente	MN2	Protaceratherium	minutum	p3	Lower	Right	7	0	0	0	0	0	NA	NA	/	Permanent
SMNS	48063	Ulm-Westtangente	MN2	Mesaceratherium	paulhiacense	p3	Lower	Left	7	0	0	0	0	0	NA	NA	Could be P. cf. platydon	Permanent
SMNS	48064	Ulm-Westtangente	MN2	Protaceratherium	minutum	P2	Upper	Left	5	1	1	2	1	3	NA	NA	/	Permanent
SMNS	48065	Ulm-Westtangente	MN2	Protaceratherium	minutum	P2	Upper	Left	6	1	1	2	1	3	NA	NA	/	Permanent
SMNS	48066	Ulm-Westtangente	MN2	Protaceratherium	minutum	P2	Upper	Right	1	0	0	0	0	0	NA	NA	/	Permanent
SMNS	48067	Ulm-Westtangente	MN2	Protaceratherium	minutum	P2	Upper	Right	6	0	0	0	0	0	NA	NA	/	Permanent
SMNS	48068	Ulm-Westtangente	MN2	Protaceratherium	minutum	p2	Lower	Left	7	0	0	0	0	0	NA	NA	/	Permanent
SMNS	48068	Ulm-Westtangente	MN2	Protaceratherium	minutum	p3	Lower	Left	7	1	2	1	2	2	NA	NA	/	Permanent
SMNS	48068	Ulm-Westtangente	MN2	Protaceratherium	minutum	p4	Lower	Left	7	1	1	1	1	1	NA	NA	/	Permanent
SMNS	48068	Ulm-Westtangente	MN2	Protaceratherium	minutum	m1	Lower	Left	8	0	0	0	0	0	NA	NA	/	Permanent
SMNS	48068	Ulm-Westtangente	MN2	Protaceratherium	minutum	m2	Lower	Left	7	0	0	0	0	0	NA	NA	/	Permanent
SMNS	48068	Ulm-Westtangente	MN2	Protaceratherium	minutum	m3	Lower	Left	6	0	0	0	0	0	NA	NA	/	Permanent
SMNS	48068	Ulm-Westtangente	MN2	Protaceratherium	minutum	m3	Lower	Right	6	1	1	1	1	2	NA	NA	/	Permanent
SMNS	48071	Ulm-Westtangente	MN2	Mesaceratherium	paulhiacense	m3	Lower	Right	5	0	0	0	0	0	NA	NA	/	Permanent
SMNS	48072	Ulm-Westtangente	MN2	Mesaceratherium	paulhiacense	m3	Lower	Right	1	1	2	1	1	2	NA	NA	/	Permanent
SMNS	48073	Ulm-Westtangente	MN2	Protaceratherium	minutum	p4	Lower	Right	7	1	2	1	2	2	NA	NA	/	Permanent
SMNS	48074	Ulm-Westtangente	MN2	Protaceratherium	minutum	m1	Lower	Left	6	0	0	0	0	0	NA	NA	/	Permanent
SMNS	48075	Ulm-Westtangente	MN2	Mesaceratherium	paulhiacense	p2	Lower	Right	8	0	0	0	0	0	NA	NA	Could be P. cf. platydon	Permanent
SMNS	48076	Ulm-Westtangente	MN2	Protaceratherium	minutum	D1	Upper	Right	8	1	1	1	1	2	NA	NA	/	Milk
SMNS	48077	Ulm-Westtangente	MN2	Protaceratherium	minutum	p4	Lower	Right	5	0	0	0	0	0	NA	NA	/	Permanent
SMNS	48078	Ulm-Westtangente	MN2	Protaceratherium	minutum	P3	Upper	Left	6	0	0	0	0	0	NA	NA	/	Permanent
SMNS	48079	Ulm-Westtangente	MN2	Protaceratherium	minutum	M3	Upper	Right	5	0	0	0	0	0	NA	NA	/	Permanent
SMNS	48080	Ulm-Westtangente	MN2	Protaceratherium	minutum	p2	Lower	Right	5	0	0	0	0	0	NA	NA	/	Permanent
SMNS	48080	Ulm-Westtangente	MN2	Protaceratherium	minutum	p3	Lower	Right	5	0	0	0	0	0	NA	NA	/	Permanent
SMNS	48080	Ulm-Westtangente	MN2	Protaceratherium	minutum	p4	Lower	Right	5	1	1	1	1	2	NA	NA	/	Permanent
SMNS	48080	Ulm-Westtangente	MN2	Protaceratherium	minutum	m1	Lower	Right	6	0	0	0	0	0	NA	NA	/	Permanent
SMNS	48080	Ulm-Westtangente	MN2	Protaceratherium	minutum	m2	Lower	Right	5	0	0	0	0	0	NA	NA	/	Permanent
SMNS	48081	Ulm-Westtangente	MN2	Protaceratherium	minutum	m1	Lower	Left	7	0	0	0	0	0	NA	NA	/	Permanent
SMNS	48081	Ulm-Westtangente	MN2	Protaceratherium	minutum	m2	Lower	Left	6	0	0	0	0	0	NA	NA	/	Permanent
SMNS	48081	Ulm-Westtangente	MN2	Protaceratherium	minutum	m3	Lower	Left	5	0	0	0	0	0	NA	NA	/	Permanent
SMNS	48082	Ulm-Westtangente	MN2	Protaceratherium	minutum	m3	Lower	Right	5	0	0	0	0	0	NA	NA	/	Permanent
SMNS	48083	Ulm-Westtangente	MN2	Protaceratherium	minutum	P2	Upper	Right	6	0	0	0	0	0	NA	NA	/	Permanent
SMNS	48084	Ulm-Westtangente	MN2	Protaceratherium	minutum	D3	Upper	Right	6	0	0	0	0	0	NA	NA	/	Milk
SMNS	48085	Ulm-Westtangente	MN2	Protaceratherium	minutum	p4	Lower	Right	3	0	0	0	0	0	NA	NA	/	Permanent
SMNS	48086	Ulm-Westtangente	MN2	Mesaceratherium	paulhiacense	p4	Lower	Right	6	0	0	0	0	0	NA	NA	/	Permanent
SMNS	48087	Ulm-Westtangente	MN2	Protaceratherium	minutum	P3	Upper	Right	6	0	0	0	0	0	NA	NA	/	Permanent
SMNS	48088	Ulm-Westtangente	MN2	Protaceratherium	minutum	M1	Upper	Right	6	0	0	0	0	0	NA	NA	/	Permanent
SMNS	48089	Ulm-Westtangente	MN2	Protaceratherium	minutum	M3	Upper	Right	6	1	2	1	2	2	NA	NA	/	Permanent
SMNS	48090	Ulm-Westtangente	MN2	Protaceratherium	minutum	d2	Lower	Right	6	0	0	0	0	0	NA	NA	/	Milk
SMNS	48090	Ulm-Westtangente	MN2	Protaceratherium	minutum	d3	Lower	Right	7	0	0	0	0	0	NA	NA	/	Milk
SMNS	48090	Ulm-Westtangente	MN2	Protaceratherium	minutum	d4	Lower	Right	6	0	0	0	0	0	NA	NA	/	Milk
SMNS	48091	Ulm-Westtangente	MN2	Protaceratherium	minutum	m2	Lower	Right	3	0	0	0	0	0	NA	NA	/	Permanent
SMNS	48092	Ulm-Westtangente	MN2	Protaceratherium	minutum	d2	Lower	Right	3	0	0	0	0	0	NA	NA	/	Milk
SMNS	48093	Ulm-Westtangente	MN2	Mesaceratherium	paulhiacense	m2	Lower	Right	7	0	0	0	0	0	NA	NA	/	Permanent
SMNS	48093	Ulm-Westtangente	MN2	Mesaceratherium	paulhiacense	m3	Lower	Right	6	0	0	0	0	0	NA	NA	/	Permanent
SMNS	48094	Ulm-Westtangente	MN2	Mesaceratherium	paulhiacense	p3	Lower	Right	7	0	0	0	0	0	NA	NA	/	Permanent
SMNS	48094	Ulm-Westtangente	MN2	Mesaceratherium	paulhiacense	p4	Lower	Right	7	0	0	0	0	0	NA	NA	/	Permanent
SMNS	48094	Ulm-Westtangente	MN2	Mesaceratherium	paulhiacense	m1	Lower	Right	8	0	0	0	0	0	NA	NA	/	Permanent
SMNS	48094	Ulm-Westtangente	MN2	Mesaceratherium	paulhiacense	m2	Lower	Right	8	0	0	0	0	0	NA	NA	/	Permanent
SMNS	48094	Ulm-Westtangente	MN2	Mesaceratherium	paulhiacense	m3	Lower	Right	7	0	0	0	0	0	NA	NA	/	Permanent
SMNS	48095	Ulm-Westtangente	MN2	Protaceratherium	minutum	p3	Lower	Left	7	0	0	0	0	0	NA	NA	/	Permanent
SMNS	48095	Ulm-Westtangente	MN2	Protaceratherium	minutum	p3	Lower	Right	7	0	0	0	0	0	NA	NA	/	Permanent
SMNS	48095	Ulm-Westtangente	MN2	Protaceratherium	minutum	p4	Lower	Left	6	0	0	0	0	0	NA	NA	/	Permanent
SMNS	48095	Ulm-Westtangente	MN2	Protaceratherium	minutum	p4	Lower	Right	6	0	0	0	0	0	NA	NA	/	Permanent
SMNS	48095	Ulm-Westtangente	MN2	Protaceratherium	minutum	m1	Lower	Left	8	0	0	0	0	0	NA	NA	/	Permanent
SMNS	48095	Ulm-Westtangente	MN2	Protaceratherium	minutum	m1	Lower	Right	8	0	0	0	0	0	NA	NA	/	Permanent
SMNS	48095	Ulm-Westtangente	MN2	Protaceratherium	minutum	m2	Lower	Left	6	0	0	0	0	0	NA	NA	/	Permanent
SMNS	48095	Ulm-Westtangente	MN2	Protaceratherium	minutum	m2	Lower	Right	6	0	0	0	0	0	NA	NA	/	Permanent
SMNS	48095	Ulm-Westtangente	MN2	Protaceratherium	minutum	m3	Lower	Left	5	1	7	4	3	2	NA	NA	/	Permanent
SMNS	48096	Ulm-Westtangente	MN2	Protaceratherium	minutum	P2-3	Upper	Left	6/7	0	0	0	0	0	NA	NA	/	Permanent
SMNS	48097	Ulm-Westtangente	MN2	Protaceratherium	minutum	m1	Lower	Left	8	0	0	0	0	0	NA	NA	/	Permanent
SMNS	48098	Ulm-Westtangente	MN2	Mesaceratherium	paulhiacense	P4	Upper	Right	6	0	0	0	0	0	NA	NA	/	Permanent
SMNS	48098	Ulm-Westtangente	MN2	Mesaceratherium	paulhiacense	M1	Upper	Left	6	0	0	0	0	0	NA	NA	/	Permanent
SMNS	48098	Ulm-Westtangente	MN2	Mesaceratherium	paulhiacense	M2	Upper	Left	6	1	1	1	2	2	2	4	/	Permanent
SMNS	48098	Ulm-Westtangente	MN2	Mesaceratherium	paulhiacense	M2	Upper	Right	6	1	1	2	2	2	2	4	/	Permanent
SMNS	48098	Ulm-Westtangente	MN2	Mesaceratherium	paulhiacense	M3	Upper	Left	6	1	1	1	2	2	2	4	/	Permanent
SMNS	48098	Ulm-Westtangente	MN2	Mesaceratherium	paulhiacense	M3	Upper	Right	6	0	0	0	0	0	NA	NA	/	Permanent
SMNS	48099	Ulm-Westtangente	MN2	Protaceratherium	minutum	M3	Upper	Right	7	0	0	0	0	0	NA	NA	/	Permanent
SMNS	48100	Ulm-Westtangente	MN2	Protaceratherium	minutum	P2	Upper	Left	6	0	0	0	0	0	NA	NA	/	Permanent
SMNS	48101	Ulm-Westtangente	MN2	Protaceratherium	minutum	d1	Lower	Right	2	0	0	0	0	0	NA	NA	/	Milk
SMNS	48101	Ulm-Westtangente	MN2	Protaceratherium	minutum	d2	Lower	Right	6	0	0	0	0	0	NA	NA	/	Milk
SMNS	48101	Ulm-Westtangente	MN2	Protaceratherium	minutum	d3	Lower	Left	6	0	0	0	0	0	NA	NA	/	Milk
SMNS	48101	Ulm-Westtangente	MN2	Protaceratherium	minutum	d3	Lower	Right	6	0	0	0	0	0	NA	NA	/	Milk
SMNS	48101	Ulm-Westtangente	MN2	Protaceratherium	minutum	d4	Lower	Left	6	0	0	0	0	0	NA	NA	/	Milk
SMNS	48101	Ulm-Westtangente	MN2	Protaceratherium	minutum	d4	Lower	Right	6	0	0	0	0	0	NA	NA	/	Milk
SMNS	48101	Ulm-Westtangente	MN2	Protaceratherium	minutum	m1	Lower	Left	3	0	0	0	0	0	NA	NA	/	Permanent
SMNS	48101	Ulm-Westtangente	MN2	Protaceratherium	minutum	m1	Lower	Right	3	0	0	0	0	0	NA	NA	/	Permanent
SMNS	48102	Ulm-Westtangente	MN2	Mesaceratherium	paulhiacense	M2	Upper	Right	6	0	0	0	0	0	1	3	/	Permanent
SMNS	48103	Ulm-Westtangente	MN2	Mesaceratherium	paulhiacense	P4	Upper	Left	6	0	0	0	0	0	NA	NA	/	Permanent
SMNS	48104	Ulm-Westtangente	MN2	Protaceratherium	minutum	p2	Lower	Left	8	0	0	0	0	0	NA	NA	/	Permanent
SMNS	48104	Ulm-Westtangente	MN2	Protaceratherium	minutum	p3	Lower	Left	7	0	0	0	0	0	NA	NA	/	Permanent
SMNS	48104	Ulm-Westtangente	MN2	Protaceratherium	minutum	p4	Lower	Left	7	0	0	0	0	0	NA	NA	/	Permanent
SMNS	48104	Ulm-Westtangente	MN2	Protaceratherium	minutum	m1	Lower	Left	8	0	0	0	0	0	NA	NA	/	Permanent
SMNS	48104	Ulm-Westtangente	MN2	Protaceratherium	minutum	m2	Lower	Left	8	0	0	0	0	0	NA	NA	/	Permanent
SMNS	48104	Ulm-Westtangente	MN2	Protaceratherium	minutum	m3	Lower	Left	7	1	2	1	2	2	NA	NA	/	Permanent
SMNS	48105	Ulm-Westtangente	MN2	Mesaceratherium	paulhiacense	P3	Upper	Right	7	0	0	0	0	0	NA	NA	/	Permanent
SMNS	48106	Ulm-Westtangente	MN2	Protaceratherium	minutum	P2	Upper	Right	6/7	0	0	0	0	0	NA	NA	/	Permanent
SMNS	48106	Ulm-Westtangente	MN2	Protaceratherium	minutum	P3	Upper	Right	7	0	0	0	0	0	NA	NA	/	Permanent
SMNS	48106	Ulm-Westtangente	MN2	Protaceratherium	minutum	P4	Upper	Right	7	0	0	0	0	0	NA	NA	/	Permanent
SMNS	48106	Ulm-Westtangente	MN2	Protaceratherium	minutum	M2	Upper	Right	6	0	0	0	0	0	0	1	/	Permanent
SMNS	48106	Ulm-Westtangente	MN2	Protaceratherium	minutum	M3	Upper	Right	6	0	0	0	0	0	NA	NA	/	Permanent
SMNS	47876	Ulm-Westtangente	MN2	Protaceratherium	minutum	P2	Upper	Left	6/7	0	0	0	0	0	NA	NA	/	Permanent
SMNS	47876	Ulm-Westtangente	MN2	Protaceratherium	minutum	P2	Upper	Right	6/7	0	0	0	0	0	NA	NA	/	Permanent
SMNS	47876	Ulm-Westtangente	MN2	Protaceratherium	minutum	P3	Upper	Left	7	0	0	0	0	0	NA	NA	/	Permanent
SMNS	47876	Ulm-Westtangente	MN2	Protaceratherium	minutum	P3	Upper	Right	7	0	0	0	0	0	NA	NA	/	Permanent
SMNS	47876	Ulm-Westtangente	MN2	Protaceratherium	minutum	P4	Upper	Left	7	0	0	0	0	0	NA	NA	/	Permanent
SMNS	47876	Ulm-Westtangente	MN2	Protaceratherium	minutum	P4	Upper	Right	7	0	0	0	0	0	NA	NA	/	Permanent
SMNS	47876	Ulm-Westtangente	MN2	Protaceratherium	minutum	M1	Upper	Left	6	0	0	0	0	0	1	2	/	Permanent
SMNS	47876	Ulm-Westtangente	MN2	Protaceratherium	minutum	M1	Upper	Right	6	0	0	0	0	0	NA	NA	/	Permanent
SMNS	47876	Ulm-Westtangente	MN2	Protaceratherium	minutum	M2	Upper	Left	6	0	0	0	0	0	1	2	/	Permanent
SMNS	47876	Ulm-Westtangente	MN2	Protaceratherium	minutum	M2	Upper	Right	6	0	0	0	0	0	1	2	/	Permanent
SMNS	47876	Ulm-Westtangente	MN2	Protaceratherium	minutum	M3	Upper	Left	5	0	0	0	0	0	NA	NA	/	Permanent
SMNS	47876	Ulm-Westtangente	MN2	Protaceratherium	minutum	M3	Upper	Right	5	0	0	0	0	0	NA	NA	/	Permanent
SMNS	48107	Ulm-Westtangente	MN2	Protaceratherium	minutum	p2	Lower	Left	7	0	0	0	0	0	NA	NA	/	Permanent
SMNS	48107	Ulm-Westtangente	MN2	Protaceratherium	minutum	p2	Lower	Right	7	1	4	2	3	2	NA	NA	/	Permanent
SMNS	48107	Ulm-Westtangente	MN2	Protaceratherium	minutum	p3	Lower	Left	8	1	1	1	1	2	NA	NA	/	Permanent
SMNS	48107	Ulm-Westtangente	MN2	Protaceratherium	minutum	p3	Lower	Right	7	1	1	1	1	2	NA	NA	/	Permanent
SMNS	48107	Ulm-Westtangente	MN2	Protaceratherium	minutum	p4	Lower	Left	8	1	1	1	1	2	NA	NA	/	Permanent
SMNS	48107	Ulm-Westtangente	MN2	Protaceratherium	minutum	p4	Lower	Right	8	1	1	1	1	2	NA	NA	/	Permanent
SMNS	48107	Ulm-Westtangente	MN2	Protaceratherium	minutum	m1	Lower	Left	8	0	0	0	0	0	NA	NA	Too worn for measurments	Permanent
SMNS	48107	Ulm-Westtangente	MN2	Protaceratherium	minutum	m1	Lower	Right	8	0	0	0	0	0	NA	NA	Too worn for measurments	Permanent
SMNS	48107	Ulm-Westtangente	MN2	Protaceratherium	minutum	m2	Lower	Left	8	1	1	1	1	1	NA	NA	Too worn for measurments	Permanent
SMNS	48107	Ulm-Westtangente	MN2	Protaceratherium	minutum	m2	Lower	Right	8	1	1	1	1	1	NA	NA	Too worn for measurments	Permanent
SMNS	48107	Ulm-Westtangente	MN2	Protaceratherium	minutum	m3	Lower	Left	8	0	0	0	0	0	NA	NA	Too worn for measurments	Permanent
SMNS	48107	Ulm-Westtangente	MN2	Protaceratherium	minutum	m3	Lower	Right	8	0	0	0	0	0	NA	NA	Too worn for measurments	Permanent
SMNS	48108	Ulm-Westtangente	MN2	Mesaceratherium	paulhiacense	M3	Upper	Right	5	0	0	0	0	0	NA	NA	Crushed	Permanent
SMNS	48109	Ulm-Westtangente	MN2	Mesaceratherium	paulhiacense	P2	Upper	Right	6	0	0	0	0	0	NA	NA	/	Permanent
SMNS	48110	Ulm-Westtangente	MN2	Mesaceratherium	paulhiacense	p3	Lower	Left	7	0	0	0	0	0	NA	NA	/	Permanent
SMNS	48111	Ulm-Westtangente	MN2	Mesaceratherium	paulhiacense	P2	Upper	Right	7	0	0	0	0	0	NA	NA	Associated / Could be P. cf. Platyodon	Permanent
SMNS	48111	Ulm-Westtangente	MN2	Mesaceratherium	paulhiacense	P2	Upper	Left	7	0	0	0	0	0	NA	NA	Associated / Could be P. cf. Platyodon	Permanent
SMNS	48113	Ulm-Westtangente	MN2	Protaceratherium	minutum	D1	Upper	Left	5	1	5	2	1	4	NA	NA	/	Milk
SMNS	48114	Ulm-Westtangente	MN2	Protaceratherium	minutum	d4	Lower	Right	6	0	0	0	0	0	NA	NA	/	Milk
SMNS	48115	Ulm-Westtangente	MN2	Protaceratherium	minutum	p2	Lower	Left	1	0	0	0	0	0	NA	NA	/	Permanent
SMNS	48116	Ulm-Westtangente	MN2	Protaceratherium	minutum	p2	Lower	Left	7	0	0	0	0	0	NA	NA	/	Permanent
SMNS	48117	Ulm-Westtangente	MN2	Protaceratherium	minutum	p4	Lower	Left	1	0	0	0	0	0	NA	NA	/	Permanent
SMNS	48118	Ulm-Westtangente	MN2	Protaceratherium	minutum	p4	Lower	Right	6	0	0	0	0	0	NA	NA	/	Permanent
SMNS	48119	Ulm-Westtangente	MN2	Protaceratherium	minutum	p4	Lower	Right	5	0	0	0	0	0	NA	NA	/	Permanent
SMNS	48120	Ulm-Westtangente	MN2	Protaceratherium	minutum	m1	Lower	Left	5	0	0	0	0	0	NA	NA	/	Permanent
SMNS	48121	Ulm-Westtangente	MN2	Protaceratherium	minutum	m2	Lower	Right	3	0	0	0	0	0	NA	NA	/	Permanent
SMNS	48121	Ulm-Westtangente	MN2	Protaceratherium	minutum	m2	Lower	Left	3	0	0	0	0	0	NA	NA	Real number 48122	Permanent
SMNS	48123	Ulm-Westtangente	MN2	Protaceratherium	minutum	m1	Lower	Left	7	0	0	0	0	0	NA	NA	/	Permanent
SMNS	48123	Ulm-Westtangente	MN2	Protaceratherium	minutum	m2	Lower	Left	6	0	0	0	0	0	NA	NA	/	Permanent
SMNS	48123	Ulm-Westtangente	MN2	Protaceratherium	minutum	m3	Lower	Left	5	0	0	0	0	0	NA	NA	/	Permanent
SMNS	48124	Ulm-Westtangente	MN2	Mesaceratherium	paulhiacense	p3	Lower	Left	6	0	0	0	0	0	NA	NA	/	Permanent
SMNS	48124	Ulm-Westtangente	MN2	Mesaceratherium	paulhiacense	p4	Lower	Left	5	0	0	0	0	0	NA	NA	/	Permanent
SMNS	48125	Ulm-Westtangente	MN2	Mesaceratherium	paulhiacense	p3	Lower	Left	6	0	0	0	0	0	NA	NA	/	Permanent
SMNS	48126	Ulm-Westtangente	MN2	Mesaceratherium	paulhiacense	P2	Upper	Left	5	0	0	0	0	0	NA	NA	/	Permanent
SMNS	48126	Ulm-Westtangente	MN2	Mesaceratherium	paulhiacense	P3	Upper	Left	5	0	0	0	0	0	NA	NA	/	Permanent
SMNS	48126	Ulm-Westtangente	MN2	Mesaceratherium	paulhiacense	M1	Upper	Left	6	0	0	0	0	0	1	3	/	Permanent
SMNS	48126	Ulm-Westtangente	MN2	Mesaceratherium	paulhiacense	M2	Upper	Left	6	0	0	0	0	0	1	2	/	Permanent
SMNS	48126	Ulm-Westtangente	MN2	Mesaceratherium	paulhiacense	M3	Upper	Left	5	0	0	0	0	0	NA	NA	/	Permanent
SMNS	48127	Ulm-Westtangente	MN2	Mesaceratherium	paulhiacense	P3	Upper	Left	8	1	1	2	2	3	NA	NA	/	Permanent
SMNS	48127	Ulm-Westtangente	MN2	Mesaceratherium	paulhiacense	P4	Upper	Left	8	0	0	0	0	0	NA	NA	/	Permanent
SMNS	48127	Ulm-Westtangente	MN2	Mesaceratherium	paulhiacense	M1	Upper	Left	8	0	0	0	0	0	NA	NA	/	Permanent
SMNS	48127	Ulm-Westtangente	MN2	Mesaceratherium	paulhiacense	M2	Upper	Left	6	0	0	0	0	0	3	4	/	Permanent
SMNS	48127	Ulm-Westtangente	MN2	Mesaceratherium	paulhiacense	M2	Upper	Right	6	0	0	0	0	0	3	4	/	Permanent
SMNS	48127	Ulm-Westtangente	MN2	Mesaceratherium	paulhiacense	M3	Upper	Left	6	0	0	0	0	0	NA	NA	/	Permanent
SMNS	48127	Ulm-Westtangente	MN2	Mesaceratherium	paulhiacense	M3	Upper	Right	6	0	0	0	0	0	NA	NA	/	Permanent
SMNS	48128	Ulm-Westtangente	MN2	Protaceratherium	minutum	m2	Lower	Left	4	0	0	0	0	0	NA	NA	/	Permanent
SMNS	48128	Ulm-Westtangente	MN2	Protaceratherium	minutum	m3	Lower	Left	5	0	0	0	0	0	NA	NA	/	Permanent
SMNS	48129	Ulm-Westtangente	MN2	Mesaceratherium	paulhiacense	P2	Upper	Left	5	0	0	0	0	0	NA	NA	/	Permanent
SMNS	48129	Ulm-Westtangente	MN2	Mesaceratherium	paulhiacense	M1	Upper	Right	6	0	0	0	0	0	1	2	/	Permanent
SMNS	48129	Ulm-Westtangente	MN2	Mesaceratherium	paulhiacense	M2	Upper	Left	6	0	0	0	0	0	NA	NA	/	Permanent
SMNS	48129	Ulm-Westtangente	MN2	Mesaceratherium	paulhiacense	M3	Upper	Left	6	0	0	0	0	0	NA	NA	/	Permanent
SMNS	48129	Ulm-Westtangente	MN2	Mesaceratherium	paulhiacense	M3	Upper	Right	6	0	0	0	0	0	NA	NA	/	Permanent
SMNS	48130	Ulm-Westtangente	MN2	Mesaceratherium	paulhiacense	p3	Lower	Right	7	0	0	0	0	0	NA	NA	/	Permanent
SMNS	48131	Ulm-Westtangente	MN2	Protaceratherium	minutum	D2	Upper	Left	5	0	0	0	0	0	NA	NA	/	Milk
SMNS	48132	Ulm-Westtangente	MN2	Mesaceratherium	paulhiacense	M3	Upper	Right	6	0	0	0	0	0	NA	NA	/	Permanent
SMNS	48133	Ulm-Westtangente	MN2	Mesaceratherium	paulhiacense	M1	Upper	Right	6	0	0	0	0	0	NA	NA	Very well defined shearing facet	Permanent
SMNS	47870	Ulm-Westtangente	MN2	Protaceratherium	minutum	P2	Upper	Right	6	0	0	0	0	0	NA	NA	/	Permanent
SMNS	47866	Ulm-Westtangente	MN2	Protaceratherium	minutum	P2	Upper	Left	5	0	0	0	0	0	NA	NA	/	Permanent
SMNS	47865	Ulm-Westtangente	MN2	Protaceratherium	minutum	P2	Upper	Left	5	0	0	0	0	0	NA	NA	/	Permanent
SMNS	48176	Ulm-Westtangente	MN2	Protaceratherium	minutum	m1	Lower	Right	7	0	0	0	0	0	NA	NA	/	Permanent
SMNS	48176	Ulm-Westtangente	MN2	Protaceratherium	minutum	m2	Lower	Right	5	0	0	0	0	0	NA	NA	/	Permanent
SMNS	48176	Ulm-Westtangente	MN2	Protaceratherium	minutum	m3	Lower	Right	4	1	2	1	3	3	NA	NA	/	Permanent
SMNS	47872	Ulm-Westtangente	MN2	Protaceratherium	minutum	M3	Upper	Right	6	1	2	1	1	2	NA	NA	Major decoloration on ectoloph	Permanent
SMNS	47873	Ulm-Westtangente	MN2	Protaceratherium	minutum	P3	Upper	Right	6	0	0	0	0	0	NA	NA	/	Permanent
SMNS	48134	Ulm-Westtangente	MN2	Protaceratherium	minutum	m1	Lower	Left	7	0	0	0	0	0	NA	NA	/	Permanent
SMNS	47868	Ulm-Westtangente	MN2	Protaceratherium	minutum	P2	Upper	Left	6	1	1	2	1	3	NA	NA	/	Permanent
SMNS	47867	Ulm-Westtangente	MN2	Protaceratherium	minutum	P2	Upper	Right	6	0	0	0	0	0	NA	NA	/	Permanent
SMNS	48135	Ulm-Westtangente	MN2	Protaceratherium	minutum	p3	Lower	Right	7	0	0	0	0	0	NA	NA	/	Permanent
SMNS	47871	Ulm-Westtangente	MN2	Protaceratherium	minutum	P2	Upper	Right	7	1	5	2	1	4	NA	NA	/	Permanent
SMNS	47871	Ulm-Westtangente	MN2	Protaceratherium	minutum	P3	Upper	Left	6	1	1	1	1	2	NA	NA	/	Permanent
SMNS	47871	Ulm-Westtangente	MN2	Protaceratherium	minutum	P3	Upper	Right	6	1	3	1	1	4	NA	NA	/	Permanent
SMNS	47871	Ulm-Westtangente	MN2	Protaceratherium	minutum	P4	Upper	Left	7	0	0	0	0	0	NA	NA	/	Permanent
SMNS	47871	Ulm-Westtangente	MN2	Protaceratherium	minutum	P4	Upper	Right	7	0	0	0	0	0	NA	NA	/	Permanent
SMNS	47871	Ulm-Westtangente	MN2	Protaceratherium	minutum	M1	Upper	Left	8	0	0	0	0	0	NA	NA	/	Permanent
SMNS	47871	Ulm-Westtangente	MN2	Protaceratherium	minutum	M1	Upper	Right	8	0	0	0	0	0	1	2	/	Permanent
SMNS	47871	Ulm-Westtangente	MN2	Protaceratherium	minutum	M2	Upper	Left	6	0	0	0	0	0	NA	NA	/	Permanent
SMNS	47871	Ulm-Westtangente	MN2	Protaceratherium	minutum	M2	Upper	Right	6	0	0	0	0	0	1	2	/	Permanent
SMNS	47871	Ulm-Westtangente	MN2	Protaceratherium	minutum	M3	Upper	Left	6	0	0	0	0	0	NA	NA	/	Permanent
SMNS	47871	Ulm-Westtangente	MN2	Protaceratherium	minutum	M3	Upper	Right	6	0	0	0	0	0	NA	NA	/	Permanent
SMNS	47869	Ulm-Westtangente	MN2	Protaceratherium	minutum	M3	Upper	Left	6	0	0	0	0	0	NA	NA	/	Permanent
SMNS	47874	Ulm-Westtangente	MN2	Protaceratherium	minutum	P4	Upper	Left	7	0	0	0	0	0	NA	NA	/	Permanent
SMNS	48137	Ulm-Westtangente	MN2	Protaceratherium	minutum	d2	Lower	Left	3	0	0	0	0	0	NA	NA	/	Milk
SMNS	48138	Ulm-Westtangente	MN2	Mesaceratherium	paulhiacense	P2	Upper	Left	7	1	1	2	1	2	NA	NA	/	Permanent
SMNS	47875	Ulm-Westtangente	MN2	Mesaceratherium	paulhiacense	P2	Upper	Left	6	0	0	0	0	0	NA	NA	/	Permanent
SMNS	48139	Ulm-Westtangente	MN2	Mesaceratherium	paulhiacense	M1	Upper	Right	6	0	0	0	0	0	1	2	/	Permanent
SMNS	48140	Ulm-Westtangente	MN2	Protaceratherium	minutum	M3	Upper	Left	6	0	0	0	0	0	NA	NA	/	Permanent
SMNS	48141	Ulm-Westtangente	MN2	Protaceratherium	minutum	p4	Lower	Left	6	0	0	0	0	0	NA	NA	Associated	Permanent
SMNS	48141	Ulm-Westtangente	MN2	Protaceratherium	minutum	m1	Lower	Left	7	0	0	0	0	0	NA	NA	Real number 48142	Permanent
SMNS	48143	Ulm-Westtangente	MN2	Mesaceratherium	paulhiacense	p4	Lower	Right	1	0	0	0	0	0	NA	NA	/	Permanent
SMNS	48144	Ulm-Westtangente	MN2	Protaceratherium	minutum	m3	Lower	Left	3	0	0	0	0	0	NA	NA	/	Permanent
SMNS	48145	Ulm-Westtangente	MN2	Protaceratherium	minutum	m3	Lower	Right	5	0	0	0	0	0	NA	NA	/	Permanent
SMNS	48146	Ulm-Westtangente	MN2	Protaceratherium	minutum	p2	Lower	Left	7	0	0	0	0	0	NA	NA		Permanent
SMNS	48146	Ulm-Westtangente	MN2	Protaceratherium	minutum	p3	Lower	Left	8	0	0	0	0	0	NA	NA	/	Permanent
SMNS	48146	Ulm-Westtangente	MN2	Protaceratherium	minutum	p3	Lower	Right	8	0	0	0	0	0	NA	NA	/	Permanent
SMNS	48146	Ulm-Westtangente	MN2	Protaceratherium	minutum	p4	Lower	Left	7	0	0	0	0	0	NA	NA	/	Permanent
SMNS	48146	Ulm-Westtangente	MN2	Protaceratherium	minutum	p4	Lower	Right	7	0	0	0	0	0	NA	NA	/	Permanent
SMNS	48146	Ulm-Westtangente	MN2	Protaceratherium	minutum	m1	Lower	Right	8	1	1	2	1	2	NA	NA	/	Permanent
SMNS	48147	Ulm-Westtangente	MN2	Mesaceratherium	paulhiacense	p3	Lower	Left	9	1	2	1	1	2	NA	NA	/	Permanent
SMNS	48147	Ulm-Westtangente	MN2	Mesaceratherium	paulhiacense	p4	Lower	Left	8	0	0	0	0	0	NA	NA	Too worn for measurments	Permanent
SMNS	48147	Ulm-Westtangente	MN2	Mesaceratherium	paulhiacense	m1	Lower	Left	8	0	0	0	0	0	NA	NA	Too worn for measurments	Permanent
SMNS	48147	Ulm-Westtangente	MN2	Mesaceratherium	paulhiacense	m2	Lower	Left	8	0	0	0	0	0	NA	NA	Too worn for measurments	Permanent
SMNS	48147	Ulm-Westtangente	MN2	Mesaceratherium	paulhiacense	m3	Lower	Left	7	0	0	0	0	0	NA	NA	/	Permanent
SMNS	48148	Ulm-Westtangente	MN2	Protaceratherium	minutum	M3	Upper	Left	5	0	0	0	0	0	NA	NA	/	Permanent
SMNS	48149	Ulm-Westtangente	MN2	Protaceratherium	minutum	d4	Lower	Right	6	0	0	0	0	0	NA	NA	/	Milk
SMNS	48149	Ulm-Westtangente	MN2	Protaceratherium	minutum	m1	Lower	Right	4	1	1	1	1	1	NA	NA	Could be P. cf. platydon	Permanent
SMNS	47877	Ulm-Westtangente	MN2	Mesaceratherium	paulhiacense	D1	Upper	Right	8	0	0	0	0	0	NA	NA	Could be P. cf. platydon	Milk
SMNS	47877	Ulm-Westtangente	MN2	Mesaceratherium	paulhiacense	P2	Upper	Left	7	0	0	0	0	0	NA	NA	Could be P. cf. platydon	Permanent
SMNS	47877	Ulm-Westtangente	MN2	Mesaceratherium	paulhiacense	P2	Upper	Right	7	0	0	0	0	0	NA	NA	Could be P. cf. platydon	Permanent
SMNS	47877	Ulm-Westtangente	MN2	Mesaceratherium	paulhiacense	P3	Upper	Left	7	0	0	0	0	0	NA	NA	Could be P. cf. platydon	Permanent
SMNS	47877	Ulm-Westtangente	MN2	Mesaceratherium	paulhiacense	P3	Upper	Right	7	0	0	0	0	0	NA	NA	Could be P. cf. platydon	Permanent
SMNS	47877	Ulm-Westtangente	MN2	Mesaceratherium	paulhiacense	P4	Upper	Left	6/7	1	1	1	3	2	NA	NA	Could be P. cf. platydon	Permanent
SMNS	47877	Ulm-Westtangente	MN2	Mesaceratherium	paulhiacense	P4	Upper	Right	6/7	1	1	1	3	2	NA	NA	Could be P. cf. platydon	Permanent
SMNS	47877	Ulm-Westtangente	MN2	Mesaceratherium	paulhiacense	M3	Upper	Left	6	0	0	0	0	0	NA	NA	/	Permanent
SMNS	48152	Ulm-Westtangente	MN2	Protaceratherium	minutum	p2	Lower	Left	7	0	0	0	0	0	NA	NA	/	Permanent
SMNS	48152	Ulm-Westtangente	MN2	Protaceratherium	minutum	p2	Lower	Right	7	0	0	0	0	0	NA	NA	/	Permanent
SMNS	48152	Ulm-Westtangente	MN2	Protaceratherium	minutum	p3	Lower	Left	8	0	0	0	0	0	NA	NA	/	Permanent
SMNS	48152	Ulm-Westtangente	MN2	Protaceratherium	minutum	p3	Lower	Right	8	0	0	0	0	0	NA	NA	/	Permanent
SMNS	48152	Ulm-Westtangente	MN2	Protaceratherium	minutum	p4	Lower	Left	8	0	0	0	0	0	NA	NA	/	Permanent
SMNS	48152	Ulm-Westtangente	MN2	Protaceratherium	minutum	p4	Lower	Right	8	0	0	0	0	0	NA	NA	/	Permanent
SMNS	48152	Ulm-Westtangente	MN2	Protaceratherium	minutum	m1	Lower	Left	8	0	0	0	0	0	NA	NA	/	Permanent
SMNS	48152	Ulm-Westtangente	MN2	Protaceratherium	minutum	m1	Lower	Right	8	0	0	0	0	0	NA	NA	/	Permanent
SMNS	48152	Ulm-Westtangente	MN2	Protaceratherium	minutum	m2	Lower	Left	7	0	0	0	0	0	NA	NA	/	Permanent
SMNS	48152	Ulm-Westtangente	MN2	Protaceratherium	minutum	m2	Lower	Right	7	0	0	0	0	0	NA	NA	/	Permanent
SMNS	48152	Ulm-Westtangente	MN2	Protaceratherium	minutum	m3	Lower	Left	5	1	2	1	3	3	NA	NA	/	Permanent
SMNS	48152	Ulm-Westtangente	MN2	Protaceratherium	minutum	m3	Lower	Right	5	1	2	1	3	3	NA	NA	/	Permanent
SMNS	48153	Ulm-Westtangente	MN2	Mesaceratherium	paulhiacense	D1	Upper	Left	8	0	0	0	0	0	NA	NA	/	Milk
SMNS	48154	Ulm-Westtangente	MN2	Mesaceratherium	paulhiacense	P2	Upper	Right	6	0	0	0	0	0	NA	NA	/	Permanent
SMNS	48155	Ulm-Westtangente	MN2	Mesaceratherium	paulhiacense	P3	Upper	Right	6	0	0	0	0	0	NA	NA	/	Permanent
SMNS	48156	Ulm-Westtangente	MN2	Protaceratherium	minutum	P2	Upper	Right	6	0	0	0	0	0	NA	NA	/	Permanent
SMNS	48157	Ulm-Westtangente	MN2	Protaceratherium	minutum	P3	Upper	Left	6	1	1	1	2	1	NA	NA	Associated	Permanent
SMNS	48157	Ulm-Westtangente	MN2	Protaceratherium	minutum	P3	Upper	Right	6	1	1	1	2	1	NA	NA	Real number 48158	Permanent
SMNS	48159	Ulm-Westtangente	MN2	Protaceratherium	minutum	P3	Upper	Right	7	0	0	0	0	0	NA	NA	/	Permanent
SMNS	48160	Ulm-Westtangente	MN2	Protaceratherium	minutum	P4	Upper	Left	7	0	0	0	0	0	NA	NA	/	Permanent
SMNS	48161	Ulm-Westtangente	MN2	Protaceratherium	minutum	P4	Upper	Right	7	0	0	0	0	0	NA	NA	/	Permanent
SMNS	48162	Ulm-Westtangente	MN2	Protaceratherium	minutum	M1	Upper	Right	6	0	0	0	0	0	1	2	/	Permanent
SMNS	48163	Ulm-Westtangente	MN2	Protaceratherium	minutum	M2	Upper	Left	5	0	0	0	0	0	NA	NA	/	Permanent
SMNS	48164	Ulm-Westtangente	MN2	Protaceratherium	minutum	M2	Upper	Right	5	0	0	0	0	0	1	2	/	Permanent
SMNS	48165	Ulm-Westtangente	MN2	Protaceratherium	minutum	M3	Upper	Left	5	0	0	0	0	0	NA	NA	/	Permanent
SMNS	48166	Ulm-Westtangente	MN2	Protaceratherium	minutum	M3	Upper	Right	5	0	0	0	0	0	NA	NA	/	Permanent
SMNS	48167	Ulm-Westtangente	MN2	Protaceratherium	minutum	P2	Upper	Left	7	1	1	2	1	2	NA	NA	/	Permanent
SMNS	48168	Ulm-Westtangente	MN2	Protaceratherium	minutum	p4	Lower	Left	7	1	1	1	1	1	NA	NA	/	Permanent
SMNS	48168	Ulm-Westtangente	MN2	Protaceratherium	minutum	m1	Lower	Left	8	1	2	1	1	1	NA	NA	/	Permanent
SMNS	48168	Ulm-Westtangente	MN2	Protaceratherium	minutum	m2	Lower	Left	6	1	2	1	2	2	NA	NA	/	Permanent
SMNS	48168	Ulm-Westtangente	MN2	Protaceratherium	minutum	m3	Lower	Left	6	0	0	0	0	0	NA	NA	/	Permanent
SMNS	48169	Ulm-Westtangente	MN2	Mesaceratherium	paulhiacense	d3	Lower	Left	8	1	1	1	1	3	NA	NA	Associated	Milk
SMNS	48169	Ulm-Westtangente	MN2	Mesaceratherium	paulhiacense	d3	Lower	Right	8	1	1	1	1	3	NA	NA	Real number 48170	Milk
SMNS	48171	Ulm-Westtangente	MN2	Mesaceratherium	paulhiacense	P3	Upper	Left	1	0	0	0	0	0	NA	NA	/	Permanent
SMNS	48172	Ulm-Westtangente	MN2	Mesaceratherium	paulhiacense	P4	Upper	Left	1	0	0	0	0	0	NA	NA	/	Permanent
SMNS	48173	Ulm-Westtangente	MN2	Protaceratherium	minutum	p3	Lower	Right	5	0	0	0	0	0	NA	NA	/	Permanent
SMNS	48173	Ulm-Westtangente	MN2	Protaceratherium	minutum	p4	Lower	Right	5	0	0	0	0	0	NA	NA	/	Permanent
SMNS	48173	Ulm-Westtangente	MN2	Protaceratherium	minutum	m1	Lower	Right	6	0	0	0	0	0	NA	NA	/	Permanent
SMNS	48173	Ulm-Westtangente	MN2	Protaceratherium	minutum	m2	Lower	Right	5	1	2	1	2	3	NA	NA	/	Permanent
SMNS	48173	Ulm-Westtangente	MN2	Protaceratherium	minutum	m3	Lower	Right	5	0	0	0	0	0	NA	NA	/	Permanent
SMNS	48174	Ulm-Westtangente	MN2	Mesaceratherium	paulhiacense	p4	Lower	Right	2	0	0	0	0	0	NA	NA	/	Permanent
SMNS	48174	Ulm-Westtangente	MN2	Mesaceratherium	paulhiacense	m2	Lower	Right	5	0	0	0	0	0	NA	NA	/	Permanent
SMNS	48174	Ulm-Westtangente	MN2	Mesaceratherium	paulhiacense	m3	Lower	Right	2	1	1	2	3	2	NA	NA	/	Permanent
SMNS	47976	Ulm-Westtangente	MN2	Protaceratherium	minutum	M3	Upper	Right	9	0	0	0	0	0	NA	NA	Excluded from hypoplasia	Permanent
SMNS	47941	Ulm-Westtangente	MN2	Protaceratherium	minutum	M1	Upper	Right	9	0	0	0	0	0	NA	NA	Excluded from hypoplasia	Permanent
SMNS	47965	Ulm-Westtangente	MN2	Protaceratherium	minutum	M3	Upper	Left	8	0	0	0	0	0	NA	NA	Excluded from hypoplasia	Permanent
SMNS	47994	Ulm-Westtangente	MN2	Protaceratherium	minutum	P3	Upper	Left	8	0	0	0	0	0	NA	NA	Excluded from hypoplasia	Permanent
SMNS	47994	Ulm-Westtangente	MN2	Protaceratherium	minutum	P3	Upper	Right	8	0	0	0	0	0	NA	NA	Excluded from hypoplasia	Permanent
SMNS	47877	Ulm-Westtangente	MN2	Mesaceratherium	paulhiacense	M1-2 ectoloph	Upper	Left	5/7	0	0	0	0	0	1	2	Excluded from hypoplasia	Permanent
SMNS	48020	Ulm-Westtangente	MN2	Mesaceratherium	paulhiacense	P2	Upper	Right	8	0	0	0	0	0	NA	NA	Excluded from hypoplasia	Permanent
SMNS	48033	Ulm-Westtangente	MN2	Protaceratherium	minutum	D1	Upper	Left	9	0	0	0	0	0	NA	NA	Excluded from hypoplasia	Milk
SMNS	48069	Ulm-Westtangente	MN2	Mesaceratherium	paulhiacense	m1-2	Lower	Left	9	0	0	0	0	0	NA	NA	Excluded from hypoplasia	Permanent
SMNS	48070	Ulm-Westtangente	MN2	Mesaceratherium	paulhiacense	m1-2	Lower	Right	9	0	0	0	0	0	NA	NA	Excluded from hypoplasia	Permanent
SMNS	48093	Ulm-Westtangente	MN2	Mesaceratherium	paulhiacense	m1	Lower	Right	8	0	0	0	0	0	NA	NA	Excluded from hypoplasia	Permanent
SMNS	48099	Ulm-Westtangente	MN2	Protaceratherium	minutum	P2	Upper	Left	9	0	0	0	0	0	NA	NA	Specimen very old excluded from all analyses but mortality curves	Permanent
SMNS	48099	Ulm-Westtangente	MN2	Protaceratherium	minutum	P2	Upper	Right	8	0	0	0	0	0	NA	NA	Specimen very old excluded from all analyses but mortality curves	Permanent
SMNS	48099	Ulm-Westtangente	MN2	Protaceratherium	minutum	P3	Upper	Left	8	0	0	0	0	0	NA	NA	Specimen very old excluded from all analyses but mortality curves	Permanent
SMNS	48099	Ulm-Westtangente	MN2	Protaceratherium	minutum	P3	Upper	Right	8	0	0	0	0	0	NA	NA	Specimen very old excluded from all analyses but mortality curves	Permanent
SMNS	48099	Ulm-Westtangente	MN2	Protaceratherium	minutum	P4	Upper	Left	8	0	0	0	0	0	NA	NA	Specimen very old excluded from all analyses but mortality curves	Permanent
SMNS	48099	Ulm-Westtangente	MN2	Protaceratherium	minutum	P4	Upper	Right	8	0	0	0	0	0	NA	NA	Specimen very old excluded from all analyses but mortality curves	Permanent
SMNS	48099	Ulm-Westtangente	MN2	Protaceratherium	minutum	M1	Upper	Left	10	0	0	0	0	0	NA	NA	Specimen very old excluded from all analyses but mortality curves	Permanent
SMNS	48099	Ulm-Westtangente	MN2	Protaceratherium	minutum	M1	Upper	Right	10	0	0	0	0	0	NA	NA	Specimen very old excluded from all analyses but mortality curves	Permanent
SMNS	48099	Ulm-Westtangente	MN2	Protaceratherium	minutum	M2	Upper	Left	9	0	0	0	0	0	NA	NA	Specimen very old excluded from all analyses but mortality curves	Permanent
SMNS	48099	Ulm-Westtangente	MN2	Protaceratherium	minutum	M2	Upper	Right	9	0	0	0	0	0	NA	NA	Specimen very old excluded from all analyses but mortality curves	Permanent
SMNS	48099	Ulm-Westtangente	MN2	Protaceratherium	minutum	M3	Upper	Left	7	0	0	0	0	0	NA	NA	Specimen very old excluded from all analyses but mortality curves	Permanent
SMNS	48106	Ulm-Westtangente	MN2	Protaceratherium	minutum	M1	Upper	Right	9	0	0	0	0	0	NA	NA	Excluded from hypoplasia	Permanent
SMNS	47876	Ulm-Westtangente	MN2	Protaceratherium	minutum	D1	Upper	Left	10	0	0	0	0	0	NA	NA	Excluded from hypoplasia	Milk
SMNS	48129	Ulm-Westtangente	MN2	Mesaceratherium	paulhiacense	M2	Upper	Right	6/8	0	0	0	0	0	1	1	Only ectoloph, excluded from hypoplasia	Permanent

## Sheet: MNI
		M. paulhiacense						P. minutum
		Left	Right	Incompatibility				Left	Right	Incompatibility
	d1	1	4				d1	5	7
	D1	4	3				D1	8	7
	d2	1	0	a,b,c			d2	4	8	a,b,c
	D2	1	3	a,b,c			D2	1	1	a,b,c
	d3	5	3	a,b,d			d3	5	4	a,b,d
	D3	1	1	a,b,d			D3	1	2	a,b,d
	d4	1	1	a,b			d4	4	5	a,b
	D4	0	1	a,b			D4	4	1	a,b
	p2	2	3	c			p2	10	11	c
	P2	6	7	c			P2	12	15	c
	p3	10	5	d			p3	10	12	d
	P3	6	4	d			P3	11	11	d
	p4	3	6	b			p4	16	14	b
	P4	7	4	b			P4	7	8	b
	m1	4	5				m1	17	13
	M1	4	4				M1	5	12
	m2	3	7				m2	12	12
	M2	5	6				M2	8	7
	m3	4	6	a			m3	12	13	a
	M3	6	5	a			M3	9	12	a
MNI	All	10				MNI	All	17
	group a	11					group a	21
	group b	12					group b	24
	group c	8					group c	23
	group d	15					group d	17

## Sheet: Isotopy
		AETE-ISO
		OSU OREME, Université de Montpellier
		Bât 22 - CC 22002, Place Eugène Bataillon
		34095 MONTPELLIER CEDEX 5
		Site Plate-Forme AETE-ISO : www.aete.univ-montp2.fr
Analysé avec IRSM Delta+ couplé à Kiel IV
Opérateur :	C.Martin
Remarques :	Reproducibility was checked on the basis of the long-term repeatability of NBS18 standard analysis and was better than 0.02 and 0.12‰ , for d13C and d18O, respectively.
														Correction for CO2 atmospheric based on Tipple et al 2010
													22 Mya	-6.1 ‰		Today	-8 ‰		Corr: 1.9
Weight (mg)	Number	Tooth	Species	Locality	δ13CCO3, enamel (‰ V-PDB)	δ13CCO3, enamel Stdev	δ13CCO3, enamel St Error	δ18OCO3, enamel (‰ V-PDB)	δ18OCO3, enamel Stdev	δ18OCO3, enamel St Error		Body Mass (kg) This study	ε*diet-bioapatite Equation from Tejada-Lara et al 2018	δ13Cdiet		δ18OCO3, enamel (‰ V-SMOW) (Copplen et al 1983)	δ18Oprecipitation (equation for elephants: Ayliffe et al 1992)		Abs Latitude	Altitude	MAP (Kohn 2010)	MAT (Tütken et al 2006)
628	47950	M3	P. minutum	Ulm	-7.47	0.01	0.004	-5.34	0.035	0.012		500	13.72	-23.09		25.4021243707043	-7.38983314188162		48.396847	590	-143.375976734921	15.3578435704036
520	48079	M3	P. minutum	Ulm	-8.25	0.017	0.006	-5.20	0.028	0.01		500	13.72	-23.87		25.5493281737144	-7.23968526281129		48.396847	590	-84.649551035208	15.6975446542731
580	48184	M3	P. minutum	Ulm	-8.51	0.035	0.012	-4.78	0.059	0.021		500	13.72	-24.13		25.9796948477926	-6.8007112552515		48.396847	590	-60.1090816811046	16.6906985175306
628	48072	m3	M. paulhiacense	Ulm	-9.06	0.017	0.006	-5.15	0.036	0.013		1880	14.31	-25.28		25.6014628539472	-7.18650788897388		48.396847	590	84.0960886623043	15.8178554548102
722	48008	M1	M. paulhiacense	Ulm	-10.77	0.015	0.005	-5.32	0.029	0.01		1880	14.31	-26.99		25.4297250837687	-7.36168041455593		48.396847	590	475.085046286512	15.4215375236291
502	48183	P4	M. paulhiacense	Ulm	-12.76	0.012	0.004	-6.04	0.02	0.007		1880	14.31	-28.98		24.6875725769259	-8.11867597153553		48.396847	590	1455.23210736262	13.7088778924536
1054	47877	M3	M. paulhiacense	Ulm	-11.01	0.017	0.006	-5.29	0.018	0.006		1880	14.31	-27.23		25.4593702940971	-7.33144230002093		48.396847	590	555.651398137013	15.489949547464
554	47877	M1-2 ectoloph	M. paulhiacense	Ulm	-9.47	0.011	0.004	-5.01	0.019	0.007		1880	14.31	-25.68		25.7404886679012	-7.04470155874079		48.396847	590	154.09602054216	16.1386842562426
Mean P. minutum					-8.07583837302649			-5.10838405156242						-23.6960144957632		25.6437157974038	-7.14340988664813		48.396847	590	-99.2420951184196	15.9153622474024
SD					0.540050781833819			0.291132210767123						0.54005078183382		0.300131107401935	0.306133729549974				42.7870765603489	0.692610247850619
Mean M. paulhiacense					-10.6169582017661			-5.3605805595755						-26.8311126001299		25.383723895328	-7.40860162676541		48.396847	590	426.965283634018	15.3153809349199
SD					1.45987315616369			0.396153149933022						1.45987315616369		0.408398243797451	0.4165662086734				547.440005400867	0.942457485686426
ALL
Mean					-9.66403826598875			-5.26600686907059						-25.6554508109924		25.4812208586064	-7.30915472422143		48.396847	590	148.691962730342	15.5403739271008
SD					1.74092122338777			0.361844673380317						1.98340628554494		0.373029292234502	0.380489878079192				530.838952286762	0.860836828233466
Outlier removed
Mean					-9.22110325318245			-5.15602799026026						-25.1806955334203		25.5945991845608	-7.19350883174799				140.113420596679	15.8020162177647
SD					1.30568801214719			0.199658525843022						1.57666945035804		0.205829970876829	0.209946570294366				276.64204838518	0.47499224048499
MP without outlier
Mean					-10.0800519132994			-5.19176094428365						-26.2942063116632		25.5577617249285	-7.23108304057288				317.232138406997	15.7170066955365
SD					0.959088330385983			0.138741993957207						0.959088330385984		0.143030508990423	0.145891119170232				232.899903090575	0.330070405362515
	Outlier
